# Supplementary material for: Study of ZHENG differentiation in Hepatitis B-caused cirrhosis: a transcriptional profiling analysis
Source: BMC Complement Altern Med. 2014 Oct 3;14:371. doi: 10.1186/1472-6882-14-371 (PMC4192401; doi:10.1186/1472-6882-14-371)
Supplement: Supplementary file 1 — Additional file 1: DEGs of DHAS and LDSDS. (XLSX 375 KB) [file 12906_2013_1937_MOESM1_ESM.xlsx]

## Sheet: DEGs
Additional file 1.DEGs of DHAS and LDSDS
probe set ID	Gene symbol	Gene name(Description)	p-value	FDR	Geometric mean of intensities :LDSDS	Geometric mean of intensities : DHAS	Fold change(LDSDS/DHAS)	UPorDOWN
NM_005602	CLDN11	claudin 11	0.0457673	0.0463172	121.928	46.1317	2.64305	up
NM_080751	TMC2	transmembrane channel-like 2	0.0450022	0.0455551	659.691	178.797	3.6896	up
BC096745	BEND2	BEN domain containing 2	0.0445205	0.0450795	515.963	152.44	3.38471	up
S57212	MEF2C	myocyte enhancer factor 2C	0.0441466	0.0447129	190.688	745.545	0.25577	down
NM_001748	CAPN2	calpain 2, (m/II) large subunit	0.0438727	0.0444474	437.635	1578.43	0.277261	down
DQ180741	PTGS1	prostaglandin-endoperoxide synthase 1 (prostaglandin G/H synthase and cyclooxygenase)	0.043428	0.0440086	155.995	582.806	0.267662	down
AF289613	PLEKHG6	pleckstrin homology domain containing, family G (with RhoGef domain) member 6	0.0433783	0.04397	681.083	152.431	4.46814	up
AB024691	CCDC125	coiled-coil domain containing 125	0.038909	0.0394503	201.185	46.4934	4.32718	up
NM_001424	EMP2	epithelial membrane protein 2	0.0382227	0.0387648	321.123	62.3305	5.15194	up
BC110449	KCND2	potassium voltage-gated channel, Shal-related subfamily, member 2	0.0379151	0.0384631	326.046	114.85	2.83889	up
XM_927856			0.0365115	0.0370492	615.671	197.779	3.11293	up
NM_003155	STC1	stanniocalcin 1	0.0361674	0.0367098	402.536	108.137	3.72247	up
NM_001001668	ZNF470	zinc finger protein 470	0.0341299	0.0346511	243.612	72.5453	3.35806	up
NM_004377	CPT1B	carnitine palmitoyltransferase 1B (muscle)	0.0339789	0.034507	266.996	1060.13	0.251852	down
BC033785	SRSF1	serine/arginine-rich splicing factor 1	0.0335711	0.034102	127.564	516.849	0.246811	down
AB037833	TMEM2	transmembrane protein 2	0.032066	0.0325818	277.459	1030.94	0.269133	down
BC101493	ERP29	endoplasmic reticulum protein 29	0.031568	0.0320844	208.276	792.243	0.262894	down
NM_134425	SLC26A1	solute carrier family 26 (sulfate transporter), member 1	0.0312051	0.031724	852.429	217.232	3.92406	up
NM_014723	SNPH	syntaphilin	0.0306179	0.0311354	814.188	245.44	3.31726	up
NM_001005474	NFKBIZ	nuclear factor of kappa light polypeptide gene enhancer in B-cells inhibitor, zeta	0.03031	0.0308306	89.3051	357.144	0.250053	down
BC018292	TOR3A	torsin family 3, member A	0.0302892	0.0308178	299.858	1044.11	0.287189	down
NM_003017	SRSF3	serine/arginine-rich splicing factor 3	0.0301181	0.0306519	135.384	447.737	0.302374	down
NM_015892	CHST15	carbohydrate (N-acetylgalactosamine 4-sulfate 6-O) sulfotransferase 15	0.0297491	0.0302845	237.11	961.469	0.246613	down
BC107164	GPA33	glycoprotein A33 (transmembrane)	0.029675	0.0302171	3016.23	867.917	3.47525	up
XM_934043			0.0296294	0.0301788	959.756	238.968	4.01626	up
NM_020789	IGSF9	immunoglobulin superfamily, member 9	0.0295693	0.0301258	482.616	137.555	3.50854	up
AK058045	GSG1	germ cell associated 1	0.0293274	0.0298872	373.768	108.078	3.45833	up
XM_933353			0.0290286	0.0295908	2065.53	584.272	3.53521	up
NM_001002264	EPSTI1	epithelial stromal interaction 1 (breast)	0.0289614	0.0295302	230.098	1259.22	0.182731	down
BC053990	PLEKHA8	pleckstrin homology domain containing, family A (phosphoinositide binding specific) member 8	0.028376	0.028941	255.462	71.2489	3.58548	up
BC021102	ZC3H15	zinc finger CCCH-type containing 15	0.0282496	0.0288199	66.3868	253.521	0.261859	down
AK023105	ZNF687	zinc finger protein 687	0.0282411	0.028819	750.005	4180.13	0.179422	down
BC015729	TLE3	transducin-like enhancer of split 3 (E(sp1) homolog, Drosophila)	0.0276184	0.0281911	201.601	881.426	0.228722	down
BC110868	PDDC1	Parkinson disease 7 domain containing 1	0.0271375	0.0277078	1134.74	388.242	2.92277	up
AK091315	FLJ33996	hypothetical protein FLJ33996	0.0270703	0.0276466	504.084	117.195	4.30124	up
BC069419	GATAD2B	GATA zinc finger domain containing 2B	0.0264314	0.0270014	1371.01	4545.34	0.30163	down
NM_012266	DNAJB5	DnaJ (Hsp40) homolog, subfamily B, member 5	0.0257984	0.0263618	1235.92	391.801	3.15445	up
XM_934269			0.0255944	0.0261604	301.064	1374.57	0.219024	down
Y12507	HTR4	5-hydroxytryptamine (serotonin) receptor 4	0.0251476	0.0257107	408.454	73.8492	5.53092	up
NM_001031683	IFIT3	interferon-induced protein with tetratricopeptide repeats 3	0.0251259	0.0256955	124.517	1111.95	0.111981	down
BC041846	CDH3	cadherin 3, type 1, P-cadherin (placental)	0.0243598	0.0249187	1177.8	236.555	4.97895	up
AK095966	MXRA8	matrix-remodelling associated 8	0.0242059	0.0247679	1176.05	275.891	4.26273	up
NM_000358	TGFBI	transforming growth factor, beta-induced, 68kDa	0.0241573	0.0247248	707.729	4673.59	0.151432	down
AJ549301	VAMP7	vesicle-associated membrane protein 7	0.0236555	0.0242178	80.46	240.989	0.333875	down
NM_205843	NFIC	nuclear factor I/C (CCAAT-binding transcription factor)	0.0236046	0.0241723	593.759	4315.29	0.137594	down
NM_001002836	ZNF787	zinc finger protein 787	0.0234568	0.0240274	1171.56	5527.12	0.211966	down
NM_020832	ZNF687	zinc finger protein 687	0.0233145	0.023888	686.79	4551.31	0.150899	down
NM_022169	ABCG4	ATP-binding cassette, sub-family G (WHITE), member 4	0.0229885	0.0235604	526.724	167.904	3.13706	up
BC003560	RPN2	ribophorin II	0.0225302	0.023097	189.428	816.881	0.231892	down
NM_032866	CGNL1	cingulin-like 1	0.0223347	0.0229028	782.36	172.08	4.54648	up
NM_198353	KCTD8	potassium channel tetramerisation domain containing 8	0.0222496	0.0228217	1202.28	222.31	5.40811	up
XM_934333			0.0220196	0.0225919	780.472	4448.12	0.175461	down
AF477977	SLC12A6	solute carrier family 12 (potassium/chloride transporters), member 6	0.0220034	0.0225813	376.381	1650.96	0.227977	down
NM_024496	C14orf4	chromosome 14 open reading frame 4	0.0219889	0.0225726	967.787	3903.12	0.247952	down
NM_006041	HS3ST3B1	heparan sulfate (glucosamine) 3-O-sulfotransferase 3B1	0.0218224	0.0224078	589.033	154.074	3.82305	up
NM_003366	UQCRC2	ubiquinol-cytochrome c reductase core protein II	0.0217291	0.022318	214.591	883.253	0.242955	down
AK129956			0.0215308	0.0221203	1040.52	3406.82	0.305422	down
AK092711	LOC653602	hypothetical LOC653602	0.021151	0.0217359	258.639	53.7925	4.80809	up
NM_001388	DRG2	developmentally regulated GTP binding protein 2	0.0211116	0.0217014	355.621	1119.23	0.317736	down
NM_002721	PPP6C	protein phosphatase 6, catalytic subunit	0.0209406	0.0215314	103.648	346.987	0.298708	down
NM_145260	OSR1	odd-skipped related 1 (Drosophila)	0.0207026	0.0212925	398.408	100.845	3.95069	up
XM_933782			0.0204057	0.0209929	1676.31	272.572	6.14996	up
NM_177528	SULT1A2	sulfotransferase family, cytosolic, 1A, phenol-preferring, member 2	0.0202273	0.020815	456.866	1672.71	0.27313	down
BC052581	SSFA2	sperm specific antigen 2	0.0199794	0.0205654	74.4625	290.031	0.25674	down
BC104953	C15orf27	chromosome 15 open reading frame 27	0.0197698	0.0203552	1369.82	452.806	3.02517	up
BC010921	PWP1	PWP1 homolog (S. cerevisiae)	0.0194949	0.0200777	122	525.64	0.232098	down
NM_138770	CCDC74A	coiled-coil domain containing 74A	0.0194384	0.0200249	274.274	85.0055	3.22654	up
NM_173541	C10orf91	chromosome 10 open reading frame 91	0.0189924	0.0195707	704.836	151.949	4.63864	up
BC018971	ZNF148	zinc finger protein 148	0.0188007	0.0193785	2507.47	559.804	4.47919	up
AK056152	FAM189A2	family with sequence similarity 189, member A2	0.0187218	0.0193024	456.839	128.044	3.56783	up
XM_927191			0.0186876	0.0192724	1558.73	485.131	3.21301	up
S52624	PTAFR	platelet-activating factor receptor	0.0186151	0.0192028	943.837	5801.16	0.162698	down
XM_928397			0.0185964	0.0191888	491.941	148.904	3.30375	up
BC018927	HEXA	hexosaminidase A (alpha polypeptide)	0.0185496	0.0191457	129.073	551.81	0.233909	down
NM_080675	SUN5	Sad1 and UNC84 domain containing 5	0.0184993	0.019099	420.333	125.143	3.35883	up
NM_002638	PI3	peptidase inhibitor 3, skin-derived	0.0182495	0.0188462	466.253	2650.92	0.175883	down
BC025658	GRRP1	glycine/arginine rich protein 1	0.0179725	0.0185652	351.323	87.3891	4.02022	up
BC030656	FBXL5	F-box and leucine-rich repeat protein 5	0.0177693	0.0183603	527.97	2250.62	0.234588	down
AK025336	MYO5B	myosin VB	0.0174335	0.0180183	577.943	104.118	5.55083	up
NM_000902	MME	membrane metallo-endopeptidase	0.0173569	0.017944	94.6191	928.908	0.101861	down
NM_144679	C17orf56	chromosome 17 open reading frame 56	0.0172387	0.0178267	159.565	518.731	0.307607	down
NM_001023565			0.0171219	0.0177107	1034.05	222.725	4.64274	up
NM_024690	MUC16	mucin 16, cell surface associated	0.0170891	0.0176816	1212.86	311.043	3.89932	up
NM_001004460	OR10A2	olfactory receptor, family 10, subfamily A, member 2	0.0170463	0.0176421	694.575	152.196	4.5637	up
NM_178493	NOTUM	notum pectinacetylesterase homolog (Drosophila)	0.0169695	0.0175674	378.081	101.941	3.70883	up
NM_015255	UBR2	ubiquitin protein ligase E3 component n-recognin 2	0.0169366	0.0175382	191.084	754.886	0.25313	down
NM_017966	VPS37C	vacuolar protein sorting 37 homolog C (S. cerevisiae)	0.0167876	0.0173887	452.057	2077	0.217649	down
BC112316	LALBA	lactalbumin, alpha-	0.0167584	0.0173632	1434.23	140.417	10.2141	up
XM_927151			0.0165477	0.0171495	831.924	114.391	7.27267	up
XM_934504			0.0165305	0.0171363	925.988	273.956	3.38007	up
BC093056	ANXA2	annexin A2	0.0164204	0.0170269	492.475	1843.67	0.267116	down
XM_927351			0.0163973	0.0170075	427.796	110.951	3.85573	up
BC069497	HOXA6	homeobox A6	0.016375	0.0169891	968.988	189.957	5.10109	up
NM_144586	LYPD1	LY6/PLAUR domain containing 1	0.0162152	0.0168279	482.502	98.3697	4.90498	up
BC052310	TXNDC5	thioredoxin domain containing 5 (endoplasmic reticulum)	0.0161586	0.0167738	127.29	618.566	0.205783	down
AK123118	LOC100130238	hypothetical LOC100130238	0.0159691	0.0165816	926.56	207.719	4.46064	up
BC003573	FDFT1	farnesyl-diphosphate farnesyltransferase 1	0.0158893	0.0165032	379.419	1189.63	0.318939	down
NM_133455	EMID1	EMI domain containing 1	0.015869	0.0164867	766.747	169.299	4.52896	up
NM_006896	HOXA7	homeobox A7	0.0158143	0.0164344	1133.12	189.041	5.99402	up
NM_015203	RPRD2	regulation of nuclear pre-mRNA domain containing 2	0.0157055	0.0163258	857.51	3611.43	0.237443	down
NM_152473	HERV-V1	envelope glycoprotein ENVV1	0.015699	0.0163236	420.398	90.8003	4.62992	up
XM_929881			0.0156235	0.0162495	2496.63	516.856	4.83043	up
NM_002687	PNN	pinin, desmosome associated protein	0.0154765	0.016101	269.079	1188.27	0.226446	down
BC051771	FAM124A	family with sequence similarity 124A	0.0154682	0.0160967	302.293	102.51	2.94892	up
BC020229	ARSD	arylsulfatase D	0.0153762	0.0160055	150.147	633.553	0.236993	down
NM_002889	RARRES2	retinoic acid receptor responder (tazarotene induced) 2	0.0153113	0.0159422	709.937	133.147	5.33197	up
NM_152703	SAMD9L	sterile alpha motif domain containing 9-like	0.0152141	0.0158454	160.18	691.532	0.23163	down
NM_001039528			0.0151415	0.0157741	609.097	85.7959	7.09938	up
BC069533	KRTAP1-5	keratin associated protein 1-5	0.0150719	0.0157059	453.129	94.0183	4.81959	up
XM_927513			0.0148212	0.015449	561.521	119.149	4.71275	up
NM_207393	IGFL3	IGF-like family member 3	0.0147883	0.0154189	635.496	114.079	5.57064	up
BC075080	KCNK9	potassium channel, subfamily K, member 9	0.0147449	0.0153779	735.45	167.341	4.39492	up
XM_930796			0.0146805	0.0153149	1477.69	403.726	3.66014	up
NM_003149	STAC	SH3 and cysteine rich domain	0.0145952	0.0152301	956.574	263.895	3.62482	up
BC112336	ROBO1	roundabout, axon guidance receptor, homolog 1 (Drosophila)	0.0144797	0.0151138	1933.7	419.915	4.60498	up
NM_016069	PAM16	presequence translocase-asssociated motor 16 homolog (S. cerevisiae)	0.014426	0.0150619	137.041	541.864	0.252907	down
XM_931048			0.0144191	0.0150588	7314.52	1231.83	5.93794	up
BC104469	ODF3L2	outer dense fiber of sperm tails 3-like 2	0.0142911	0.0149293	763.031	216.311	3.52748	up
NM_005360	MAF	v-maf musculoaponeurotic fibrosarcoma oncogene homolog (avian)	0.0142631	0.0149041	291.258	1547.3	0.188237	down
NM_002153	HSD17B2	hydroxysteroid (17-beta) dehydrogenase 2	0.0139007	0.0145294	231.136	59.3748	3.89283	up
AK127681	LOC100128333	hypothetical LOC100128333	0.0138227	0.0144518	374.057	63.501	5.89057	up
AL096727	FAM182B	family with sequence similarity 182, member B	0.0137667	0.0143973	1285.11	256.902	5.00234	up
NM_012134	LMOD1	leiomodin 1 (smooth muscle)	0.0137462	0.0143798	1228.68	306.642	4.00689	up
AB046767	TLE3	transducin-like enhancer of split 3 (E(sp1) homolog, Drosophila)	0.0136512	0.0142844	116.605	734.14	0.158832	down
XM_929841	LOC646879	ADP-ribosylation factor-like 2 binding protein pseudogene	0.0136271	0.0142631	580.526	163.906	3.54182	up
NM_012369	OR2F1	olfactory receptor, family 2, subfamily F, member 1	0.0134682	0.0141007	679.062	146.448	4.63687	up
NM_001005500	OR4M1	olfactory receptor, family 4, subfamily M, member 1	0.0134565	0.0140924	1830.82	242.198	7.55919	up
NM_152663	RALGPS2	Ral GEF with PH domain and SH3 binding motif 2	0.0132561	0.0138863	1223.91	322.057	3.80028	up
AF285758	KARS	lysyl-tRNA synthetase	0.0132546	0.0138863	285.688	1186.02	0.24088	down
AJ011123	PI4KB	phosphatidylinositol 4-kinase, catalytic, beta	0.0130823	0.0137118	152.573	904.942	0.168599	down
NM_001005287	OR2A1	olfactory receptor, family 2, subfamily A, member 1	0.0129689	0.0135967	1269.9	308.605	4.11497	up
BC000470	ATP5C1	ATP synthase, H+ transporting, mitochondrial F1 complex, gamma polypeptide 1	0.0128966	0.0135247	259.236	1310.28	0.197848	down
BC009564	ANXA2	annexin A2	0.0128453	0.0134746	670.574	2559.26	0.262019	down
NM_144781	PDCD2	programmed cell death 2	0.0128369	0.0134695	178.541	609.342	0.293006	down
NM_005913	MC5R	melanocortin 5 receptor	0.0127332	0.0133644	417.18	97.5689	4.27575	up
NM_002539	ODC1	ornithine decarboxylase 1	0.0127316	0.0133644	571.676	2115.56	0.270224	down
BC104814	TMEM20	transmembrane protein 20	0.012555	0.0131847	316.99	75.2861	4.21046	up
BC005044	NFE2	nuclear factor (erythroid-derived 2), 45kDa	0.0125486	0.0131816	818.573	5040.95	0.162385	down
NM_001001912	OR4E2	olfactory receptor, family 4, subfamily E, member 2	0.0124199	0.01305	580.635	80.8439	7.18217	up
BC034689	ULBP2	UL16 binding protein 2	0.0123036	0.0129315	450.345	73.651	6.11458	up
NM_030966	KRTAP1-3	keratin associated protein 1-3	0.0122444	0.0128728	1024	160.682	6.37284	up
XM_932768			0.0121155	0.0127408	432.342	95.1825	4.54224	up
NM_017747	ANKHD1	ankyrin repeat and KH domain containing 1	0.0119114	0.0125296	410.791	2084.32	0.197086	down
NM_012244	SLC7A8	solute carrier family 7 (amino acid transporter, L-type), member 8	0.0118478	0.0124662	512.128	153.92	3.32723	up
XM_932308			0.0118341	0.0124552	967.348	277.814	3.48199	up
XM_932235			0.0117583	0.0123789	2692	614.879	4.3781	up
XM_932825			0.0116431	0.012261	2908.02	316.524	9.18735	up
BC036191	TEX19	testis expressed 19	0.0116052	0.0122244	581.438	132.619	4.38427	up
NM_015515	KRT23	keratin 23 (histone deacetylase inducible)	0.0115845	0.0122061	222.547	2609.85	0.0852721	down
AF170724	CHFR	checkpoint with forkhead and ring finger domains	0.0115351	0.0121574	160.462	543.431	0.295276	down
XM_497844			0.0114335	0.0120536	1866.21	479.419	3.89264	up
NM_174983	C19orf28	chromosome 19 open reading frame 28	0.011389	0.0120102	188.834	794.556	0.237659	down
NM_006123	IDS	iduronate 2-sulfatase	0.0112259	0.0118415	221.179	1161.75	0.190385	down
BC093749	C21orf82	chromosome 21 open reading frame 82	0.011206	0.0118237	220.383	65.7338	3.35266	up
NM_001445	FABP6	fatty acid binding protein 6, ileal	0.0110646	0.0116778	4441.76	859.196	5.16967	up
XM_372838			0.0109578	0.0115682	602.632	117.243	5.14003	up
NM_001030005	CPLX3	complexin 3	0.0109326	0.0115448	1086.75	361.268	3.00816	up
XM_928573			0.0108508	0.0114617	388.164	86.8831	4.46766	up
BC014602	C2orf65	chromosome 2 open reading frame 65	0.0108172	0.0114294	398.586	92.8142	4.29445	up
BC035310	TMEM171	transmembrane protein 171	0.010765	0.0113774	416.446	133.508	3.11925	up
XM_925906			0.0106931	0.0113046	4930.45	1012.33	4.87038	up
NM_005477	HCN4	hyperpolarization activated cyclic nucleotide-gated potassium channel 4	0.0106875	0.0113018	777.596	102.883	7.55809	up
L29384	CACNA1E	calcium channel, voltage-dependent, R type, alpha 1E subunit	0.0106475	0.0112626	1042.54	190.232	5.48038	up
NM_152350	NCRNA00188	non-protein coding RNA 188	0.0106267	0.0112437	275.778	1142.59	0.241363	down
AK122760			0.0106068	0.0112258	791.623	111.411	7.10543	up
XM_290799			0.0105552	0.0111744	742.471	77.5425	9.57502	up
AK055241	FLJ30679	hypothetical protein FLJ30679	0.0105066	0.0111261	375.577	123.376	3.04416	up
NM_000172	GNAT1	guanine nucleotide binding protein (G protein), alpha transducing activity polypeptide 1	0.0104195	0.0110369	1116.03	272.202	4.10001	up
NM_173493	PASD1	PAS domain containing 1	0.0103667	0.010984	389.166	90.9733	4.27781	up
NM_021130	PPIA	peptidylprolyl isomerase A (cyclophilin A)	0.0102695	0.0108841	119.689	608.536	0.196683	down
NM_177530	SULT1A1	sulfotransferase family, cytosolic, 1A, phenol-preferring, member 1	0.0102635	0.0108808	589.682	2232.66	0.264116	down
AK124194	FLJ42200	FLJ42200 protein	0.0102434	0.0108625	2064.21	341.724	6.04058	up
NM_173624	FLJ40504	keratin 18 pseudogene	0.0101931	0.0108121	460.771	99.2439	4.64282	up
NM_005124	NUP153	nucleoporin 153kDa	0.010097	0.0107132	270.968	1326.52	0.20427	down
NM_001005217	FRG2	FSHD region gene 2	0.0100967	0.0107132	613.907	148.319	4.13909	up
AK056340	PORCN	porcupine homolog (Drosophila)	0.0100431	0.010662	101.623	356.129	0.285356	down
NM_182510			0.0100384	0.01066	888.313	172.946	5.13635	up
NM_001003897	MANBAL	mannosidase, beta A, lysosomal-like	0.00997969	0.0106006	441.442	1555.98	0.283707	down
NM_022042	SLC26A1	solute carrier family 26 (sulfate transporter), member 1	0.00976123	0.0103715	667.531	126.591	5.27312	up
NM_003294	TPSAB1	tryptase alpha/beta 1	0.00970432	0.0103139	1860.87	279.135	6.66656	up
NM_015239	AGTPBP1	ATP/GTP binding protein 1	0.0096741	0.0102847	131.046	908.666	0.144218	down
NM_182484	BAGE5	B melanoma antigen family, member 5	0.00949324	0.0100952	735.915	151.772	4.84881	up
NM_173625	C17orf78	chromosome 17 open reading frame 78	0.00946732	0.0100705	742.19	112.607	6.59097	up
NM_001039795			0.00940331	0.0100052	856.589	155.182	5.51991	up
AK000078	DYM	dymeclin	0.00936372	0.00996588	77.5994	337.795	0.229723	down
NM_001001715	FARP1	FERM, RhoGEF (ARHGEF) and pleckstrin domain protein 1 (chondrocyte-derived)	0.00930592	0.00990714	429.765	93.5927	4.59186	up
NM_020384	CLDN2	claudin 2	0.00929354	0.00989674	286.383	64.0381	4.47208	up
XM_928165			0.00922713	0.00982878	3998.37	768.779	5.20093	up
XM_926610			0.0092026	0.00980541	1334.87	244.873	5.4513	up
NM_005515	MNX1	motor neuron and pancreas homeobox 1	0.00916949	0.00977288	531.503	93.5115	5.68382	up
BC069161	KRTAP1-3	keratin associated protein 1-3	0.00911374	0.00971619	500.046	107.405	4.65569	up
AF258577	SEMA4C	sema domain, immunoglobulin domain (Ig), transmembrane domain (TM) and short cytoplasmic domain, (semaphorin) 4C	0.00910034	0.00970464	3109.35	671.371	4.63134	up
NM_001005861	RYK	RYK receptor-like tyrosine kinase	0.00903464	0.00963729	567.473	2573.81	0.22048	down
XM_930909			0.00902872	0.00963369	1036.53	279.717	3.70561	up
AK027667			0.00898276	0.00958734	1079.68	123.768	8.72338	up
NM_198565	LRRC33	leucine rich repeat containing 33	0.00898158	0.00958734	650.398	2084.15	0.312069	down
NM_018471	ZC3H15	zinc finger CCCH-type containing 15	0.00894521	0.00955265	176.86	665.098	0.265915	down
BC010848	SPATS2L	spermatogenesis associated, serine-rich 2-like	0.00893484	0.00954427	130.887	574.778	0.227718	down
BC037272	CNNM3	cyclin M3	0.00892582	0.00953732	1276.07	4184.27	0.304968	down
XM_495860			0.00892017	0.00953397	571.665	144.749	3.94935	up
BC106074	PNP	purine nucleoside phosphorylase	0.00891815	0.00953397	309.38	1990.96	0.155392	down
NM_001007156	NTRK3	neurotrophic tyrosine kinase, receptor, type 3	0.00890778	0.0095261	323.674	88.486	3.65792	up
BC110862	SUMF1	sulfatase modifying factor 1	0.00886733	0.00948551	71.7758	266.409	0.26942	down
XM_496191	FAM106B	family with sequence similarity 106, member B	0.00884595	0.00946532	436.065	94.0302	4.6375	up
XM_926750			0.00881673	0.00943672	726.578	209.032	3.47591	up
AF452641	PSD	pleckstrin and Sec7 domain containing	0.00881423	0.00943671	2149.65	276.898	7.76332	up
AY032628	SLC25A37	solute carrier family 25, member 37	0.00876871	0.00939062	412.016	2002.85	0.205714	down
NM_000904	NQO2	NAD(P)H dehydrogenase, quinone 2	0.00876112	0.00938514	370.521	3226.02	0.114854	down
NM_018326	GIMAP4	GTPase, IMAP family member 4	0.00870854	0.00933146	459.679	1852.17	0.248185	down
NM_017580	ZRANB1	zinc finger, RAN-binding domain containing 1	0.00869031	0.00931456	60.1395	331.697	0.181309	down
AK127639	SSPO	SCO-spondin homolog (Bos taurus)	0.0086862	0.00931278	823.543	123.968	6.64321	up
BC107097	UPK1A	uroplakin 1A	0.0086799	0.00930866	651.083	99.2132	6.56247	up
BC107099	MRGPRX4	MAS-related GPR, member X4	0.00867168	0.00930248	545.769	131.042	4.16483	up
AK127291			0.00862537	0.00925543	396.473	64.4143	6.15504	up
NM_153356	TBC1D21	TBC1 domain family, member 21	0.00842084	0.00903851	473.348	88.4282	5.3529	up
NM_004051	BDH1	3-hydroxybutyrate dehydrogenase, type 1	0.00839356	0.00901178	1134.45	243.825	4.65273	up
NM_001010976			0.00839086	0.00901144	1385.83	303.331	4.56871	up
NM_002757	MAP2K5	mitogen-activated protein kinase kinase 5	0.00831458	0.00893205	588.761	2084.61	0.282432	down
BC015726	FOXRED2	FAD-dependent oxidoreductase domain containing 2	0.00829581	0.00891441	738.972	158.176	4.67182	up
BC098130	IL1F9	interleukin 1 family, member 9	0.0082719	0.00889124	572.164	100.861	5.67277	up
XM_498032			0.00827127	0.00889124	2414.56	472.093	5.11458	up
XM_498307			0.00824224	0.00886439	405.375	76.3653	5.30836	up
AF332243	TTTY14	testis-specific transcript, Y-linked 14 (non-protein coding)	0.00821259	0.00883501	865.607	220.245	3.93019	up
AK027865	ZNF844	zinc finger protein 844	0.00820658	0.00883104	1336.39	265.867	5.02655	up
NM_022360	EDDM3B	epididymal protein 3B	0.00820407	0.00883086	716.167	193.652	3.69822	up
BC002573	UROS	uroporphyrinogen III synthase	0.00813681	0.00876094	169.782	579.114	0.293176	down
XM_929074			0.00813	0.00875609	1125.18	289.154	3.8913	up
NM_020949	SLC7A14	solute carrier family 7 (cationic amino acid transporter, y+ system), member 14	0.0080979	0.00872401	342.828	71.9997	4.76152	up
BC045575	MGC57346	hypothetical LOC401884	0.00808479	0.00871235	361.202	80.2715	4.49975	up
NM_020630	RET	ret proto-oncogene	0.0080846	0.00871235	1342.96	357.759	3.7538	up
AK130055	SPSB1	splA/ryanodine receptor domain and SOCS box containing 1	0.00806655	0.00869765	945.326	212.389	4.45092	up
NM_017781	CYP2W1	cytochrome P450, family 2, subfamily W, polypeptide 1	0.00805457	0.0086872	2172.4	345.089	6.29519	up
BC069601	LMX1B	LIM homeobox transcription factor 1, beta	0.00802597	0.00865882	1786.91	420.465	4.24985	up
NM_001002035	DEFB108B	defensin, beta 108B	0.00793187	0.00855973	1463.21	293.9	4.97859	up
NM_001008800	CCT3	chaperonin containing TCP1, subunit 3 (gamma)	0.00780876	0.00842928	129.725	838.491	0.154712	down
BC052304	TBL1X	transducin (beta)-like 1X-linked	0.00779831	0.0084204	259.493	1182.32	0.219478	down
XM_930675			0.00767449	0.00828906	3056.68	395.575	7.7272	up
CR456515	MAPK12	mitogen-activated protein kinase 12	0.0076557	0.00827112	1660.77	236.893	7.01061	up
NM_001006943	EPHA8	EPH receptor A8	0.00765445	0.00827112	222.797	66.9511	3.32776	up
AK098544	PNP	purine nucleoside phosphorylase	0.00761895	0.00823611	370.583	2503.47	0.148028	down
AK123901			0.007575	0.00819095	1017.17	246.116	4.13288	up
NM_020335	VANGL2	vang-like 2 (van gogh, Drosophila)	0.00755777	0.00817464	1308.77	255.902	5.11434	up
XM_931940			0.00754799	0.0081664	1012.82	206.395	4.90718	up
XM_929154			0.00753529	0.00815498	2757.73	626.548	4.40147	up
NM_183357	ADCY5	adenylate cyclase 5	0.00752816	0.00814959	1166.63	262.831	4.43873	up
AK027343	MYPN	myopalladin	0.00752588	0.00814946	423.058	99.3602	4.25782	up
BC104206	PNP	purine nucleoside phosphorylase	0.0075254	0.00814946	320.111	2110.5	0.151675	down
NM_015441	OLFML2B	olfactomedin-like 2B	0.00752519	0.00814946	957.735	254.51	3.76305	up
XM_930175			0.00750539	0.00813424	2287.38	419.292	5.45533	up
NM_001427	EN2	engrailed homeobox 2	0.00748035	0.00810942	2706.13	467.283	5.79122	up
BC008283	CCK	cholecystokinin	0.00748016	0.00810942	826.287	154.887	5.33479	up
XM_926103			0.00744514	0.00807587	4376.04	234.505	18.6608	up
NM_032770			0.00744064	0.0080733	892.95	247.931	3.60161	up
XM_934816			0.00742977	0.00806381	1144.33	206.781	5.53403	up
AK093699	AMOTL1	angiomotin like 1	0.00741558	0.00805072	651.763	221.141	2.94728	up
XM_374367			0.00741199	0.00804912	1849.44	235.98	7.83728	up
NM_001005173	OR52L1	olfactory receptor, family 52, subfamily L, member 1	0.00737469	0.00801092	823.528	112.588	7.3145	up
NM_015527	TBC1D10B	TBC1 domain family, member 10B	0.00736685	0.00800469	343.989	1694.9	0.202956	down
NM_001018036	TSHR	thyroid stimulating hormone receptor	0.00734693	0.00798534	803.01	178.291	4.50394	up
BC012115	DNAJB5	DnaJ (Hsp40) homolog, subfamily B, member 5	0.00734571	0.00798534	912.358	269.152	3.38975	up
BC044243	MUC20	mucin 20, cell surface associated	0.00733738	0.00797953	1783.2	478.77	3.72455	up
NM_001005463	EBF3	early B-cell factor 3	0.00733474	0.00797895	786.181	130.809	6.01013	up
BC067100	FAF1	Fas (TNFRSF6) associated factor 1	0.00732615	0.0079719	51.8493	196.138	0.264351	down
NM_001012661	SLC3A2	solute carrier family 3 (activators of dibasic and neutral amino acid transport), member 2	0.0072877	0.00793233	347.151	1492.88	0.232538	down
BC039068	CLEC18C	C-type lectin domain family 18, member C	0.00727334	0.00791898	737.373	145.786	5.05792	up
AK024041	CRYL1	crystallin, lambda 1	0.00726286	0.00790983	291.527	1700.61	0.171425	down
BC093628	EPO	erythropoietin	0.00719736	0.00784076	825.176	137.816	5.9875	up
NM_022910	NDRG4	NDRG family member 4	0.00715544	0.00779733	260.737	49.3155	5.28712	up
NM_001014434	LHX9	LIM homeobox 9	0.00712253	0.0077637	1021.19	186.794	5.46695	up
XM_930201			0.0071085	0.00775064	735.934	152.918	4.81261	up
BC093841	KRTAP1-5	keratin associated protein 1-5	0.00710817	0.00775064	1352.47	161.058	8.39743	up
NM_021079	NMT1	N-myristoyltransferase 1	0.00705691	0.00769882	220.38	986.506	0.223394	down
XM_931759			0.00701772	0.00765827	2778.16	467.836	5.93831	up
NM_173213			0.00694016	0.00757581	154.066	1807.82	0.085222	down
BC002997	PSMD2	proteasome (prosome, macropain) 26S subunit, non-ATPase, 2	0.00689741	0.00753132	159.578	684.775	0.233037	down
NM_178352	LCE1D	late cornified envelope 1D	0.00689566	0.00753132	1393.83	308.874	4.51262	up
AY204741	ERG	v-ets erythroblastosis virus E26 oncogene homolog (avian)	0.00688279	0.00751969	269.734	58.8589	4.58273	up
NM_032644			0.00685945	0.00749634	3080.06	928.085	3.31873	up
NM_004164	RBP2	retinol binding protein 2, cellular	0.00683609	0.00747297	3692.58	772.664	4.77903	up
XM_929667			0.00679112	0.00742595	199.141	1344.61	0.148104	down
NM_016929	CLIC5	chloride intracellular channel 5	0.00678354	0.0074198	310.183	64.7948	4.78716	up
AK126499			0.00677293	0.00741034	1420.25	349.947	4.05847	up
BC037302	RDH11	retinol dehydrogenase 11 (all-trans/9-cis/11-cis)	0.00676081	0.00739922	294.697	1207.81	0.243994	down
BC069427	IFNA13	interferon, alpha 13	0.00671741	0.00735384	354.768	76.6141	4.63058	up
XM_931750			0.00670152	0.00733856	1204.28	110.064	10.9416	up
NM_002109	HARS	histidyl-tRNA synthetase	0.00657815	0.00720555	49.9354	349.279	0.142967	down
AK096966	C17orf78	chromosome 17 open reading frame 78	0.00657151	0.00720035	587.647	90.0351	6.52687	up
NM_003580	NSMAF	neutral sphingomyelinase (N-SMase) activation associated factor	0.00655939	0.00718915	258.361	957.946	0.269704	down
NM_001194	HCN2	hyperpolarization activated cyclic nucleotide-gated potassium channel 2	0.00654615	0.00717671	593.944	171.051	3.47233	up
NM_032884	C1orf94	chromosome 1 open reading frame 94	0.00654185	0.00717408	1824.24	372.299	4.89994	up
BC040948	HOXA11	homeobox A11	0.00653182	0.00716515	594.804	121.622	4.89059	up
XM_371399			0.00652334	0.00715792	579.138	129.837	4.46051	up
D13902	PYY	peptide YY	0.00652256	0.00715792	889.957	208.761	4.26304	up
AK054645	CNTNAP3B	similar to cell recognition molecule CASPR3	0.00652099	0.00715792	1005.77	129.68	7.75578	up
NM_002969	MAPK12	mitogen-activated protein kinase 12	0.00651148	0.00715111	1632.43	183.91	8.87622	up
AK058102	QRICH2	glutamine rich 2	0.0065029	0.00714377	757.273	114.258	6.62777	up
NM_000270	PNP	purine nucleoside phosphorylase	0.0064574	0.00709584	204.549	1209.57	0.169109	down
NM_000783	CYP26A1	cytochrome P450, family 26, subfamily A, polypeptide 1	0.00641239	0.00704842	230.265	40.9891	5.61771	up
XM_929168			0.00640843	0.00704612	359.603	66.364	5.41865	up
BC103893	MAGEC3	melanoma antigen family C, 3	0.00638908	0.00702687	468.94	97.6791	4.80082	up
NM_001478	B4GALNT1	beta-1,4-N-acetyl-galactosaminyl transferase 1	0.00638365	0.00702295	977.061	213.212	4.58258	up
NM_001005171	OR52K1	olfactory receptor, family 52, subfamily K, member 1	0.00638187	0.00702295	1485.36	239.571	6.20008	up
NM_005169	PHOX2A	paired-like homeobox 2a	0.00635075	0.0069908	993.84	164.875	6.02784	up
NM_001420	ELAVL3	ELAV (embryonic lethal, abnormal vision, Drosophila)-like 3 (Hu antigen C)	0.00633413	0.00697453	1119.79	221.998	5.04414	up
AK096243	RPN2	ribophorin II	0.00630409	0.00694347	164.575	822.974	0.199976	down
NM_001012278			0.00630108	0.00694218	409.159	74.2438	5.51102	up
NM_032250	ANKRD20A1	ankyrin repeat domain 20 family, member A1	0.00629021	0.00693221	1266.47	121.264	10.4439	up
NM_001008660	PICALM	phosphatidylinositol binding clathrin assembly protein	0.00625825	0.006899	274.303	1386.61	0.197822	down
BC036793	SCN2B	sodium channel, voltage-gated, type II, beta	0.00623969	0.00688054	2317.36	313.595	7.38966	up
XM_374920			0.00618466	0.00682184	863.595	114.451	7.54553	up
NM_002951	RPN2	ribophorin II	0.00614034	0.00677493	241.397	845.71	0.285437	down
NM_030579	CYB5B	cytochrome b5 type B (outer mitochondrial membrane)	0.00611058	0.00674406	430.816	58.8437	7.32136	up
NM_007214	SEC63	SEC63 homolog (S. cerevisiae)	0.00610008	0.00673443	140.674	495.191	0.284079	down
NM_006048	UBE4B	ubiquitination factor E4B (UFD2 homolog, yeast)	0.00607155	0.00670489	133.926	678.434	0.197405	down
NM_014302	SEC61G	Sec61 gamma subunit	0.00606575	0.00670044	210.546	737.243	0.285586	down
XM_926351			0.00602118	0.00665314	1554.05	183.647	8.46218	up
NM_001013635	C12orf68	chromosome 12 open reading frame 68	0.00599601	0.00662727	345.089	87.6333	3.93787	up
NM_000346	SOX9	SRY (sex determining region Y)-box 9	0.00599544	0.00662727	332.944	80.8149	4.11984	up
XM_927329			0.00594461	0.00657429	1070.86	147.153	7.27717	up
NM_178424	SOX30	SRY (sex determining region Y)-box 30	0.00593951	0.00657056	1174.8	308.369	3.80972	up
XM_933286			0.00591154	0.00654153	839.475	227.018	3.69783	up
BC015887	WSB2	WD repeat and SOCS box-containing 2	0.00585918	0.00648548	43.8392	224.973	0.194864	down
NM_001004453	OR1L6	olfactory receptor, family 1, subfamily L, member 6	0.00585633	0.00648422	1147.07	239.368	4.7921	up
BC071989	PPM1F	protein phosphatase, Mg2+/Mn2+ dependent, 1F	0.00582969	0.00645661	3074.26	834.404	3.68437	up
XM_498162			0.00582248	0.00645051	617.227	76.6342	8.0542	up
AF068286	DSTYK	dual serine/threonine and tyrosine protein kinase	0.00579662	0.00642374	412.989	68.1067	6.06385	up
NM_152132	PSMA3	proteasome (prosome, macropain) subunit, alpha type, 3	0.00578638	0.00641427	119.67	571.21	0.209503	down
NM_006163	NFE2	nuclear factor (erythroid-derived 2), 45kDa	0.00575259	0.00637868	806.783	5266.69	0.153186	down
NM_020469	ABO	ABO blood group (transferase A, alpha 1-3-N-acetylgalactosaminyltransferase; transferase B, alpha 1-3-galactosyltransferase)	0.00571504	0.0063389	6156.36	1571.14	3.9184	up
XM_932284			0.00566577	0.00628609	259.582	40.4514	6.41713	up
NM_145161			0.00566503	0.00628609	226.684	816.931	0.277482	down
NM_001003808	C1orf222	chromosome 1 open reading frame 222	0.00565165	0.00627409	373.486	65.3189	5.71788	up
AF466287	ADAM33	ADAM metallopeptidase domain 33	0.00563661	0.00625923	517.301	117.136	4.41625	up
XM_931937			0.00561655	0.00623878	576.542	120.814	4.77216	up
NM_001686	ATP5B	ATP synthase, H+ transporting, mitochondrial F1 complex, beta polypeptide	0.00559895	0.00622106	504.532	2335.17	0.216058	down
NM_015974	CRYL1	crystallin, lambda 1	0.00559335	0.00621666	78.8277	599.89	0.131404	down
BC108734	TEX13A	testis expressed 13A	0.00557708	0.00620039	1608.96	297.588	5.40669	up
NM_001004343	MAP1LC3C	microtubule-associated protein 1 light chain 3 gamma	0.00554488	0.00616641	559.003	110.26	5.06987	up
BC108724	CSF2	colony stimulating factor 2 (granulocyte-macrophage)	0.00552431	0.00614533	4639.23	587.391	7.89803	up
BC015308	SMN2	survival of motor neuron 2, centromeric	0.0055242	0.00614533	184.148	942.891	0.195302	down
AK091831	CCDC78	coiled-coil domain containing 78	0.00550751	0.00613024	2298.56	434.361	5.2918	up
NM_032023	RASSF4	Ras association (RalGDS/AF-6) domain family member 4	0.00550256	0.00612652	98.5734	574.05	0.171716	down
NM_022720	DGCR8	DiGeorge syndrome critical region gene 8	0.0054969	0.00612202	2706.16	740.654	3.65375	up
NM_002808	PSMD2	proteasome (prosome, macropain) 26S subunit, non-ATPase, 2	0.00549529	0.00612202	179.673	926.735	0.193878	down
AY212247	MAP4K4	mitogen-activated protein kinase kinase kinase kinase 4	0.00548199	0.00610901	375.346	2217.49	0.169266	down
NM_153635	CPNE9	copine family member IX	0.00546207	0.0060886	229.591	54.67	4.19958	up
BC073757			0.00544891	0.00607572	786.061	197.026	3.98963	up
AK126123	LOC100129763	hypothetical protein LOC100129763	0.00543871	0.00606613	1317.17	320.025	4.11585	up
NM_013239	PPP2R3B	protein phosphatase 2, regulatory subunit B'', beta	0.00542711	0.00605498	1129.26	324.954	3.47514	up
NM_015107	PHF8	PHD finger protein 8	0.00541611	0.00604448	453.017	3088.25	0.146691	down
NM_000499	CYP1A1	cytochrome P450, family 1, subfamily A, polypeptide 1	0.00539679	0.0060247	386.282	91.2932	4.23122	up
NM_001039382			0.00538036	0.00600813	440.662	72.7125	6.06034	up
NM_007223	GPR176	G protein-coupled receptor 176	0.00537521	0.00600414	307.69	65.6876	4.68415	up
BC040047	IQCF2	IQ motif containing F2	0.00536655	0.00599623	807.838	115.801	6.97609	up
NM_001005211	OR9I1	olfactory receptor, family 9, subfamily I, member 1	0.00535312	0.00598299	1344.96	251.763	5.34217	up
AK096990	CHCHD5	coiled-coil-helix-coiled-coil-helix domain containing 5	0.00535165	0.00598299	692.26	83.6168	8.27896	up
NM_018841	GNG12	guanine nucleotide binding protein (G protein), gamma 12	0.00532719	0.00595753	1013.68	317.611	3.19159	up
XM_933543			0.00532286	0.00595444	1139.43	286.472	3.97745	up
BC010084	FAM86A	family with sequence similarity 86, member A	0.00530847	0.00594009	3180.43	602.513	5.27861	up
NM_000557	GDF5	growth differentiation factor 5	0.00528005	0.00591004	661.052	104.641	6.31733	up
NM_001065	TNFRSF1A	tumor necrosis factor receptor superfamily, member 1A	0.0052714	0.0059021	538.229	3160.47	0.1703	down
NM_001003397	TPD52L1	tumor protein D52-like 1	0.00523398	0.00586194	685.907	175.908	3.89923	up
BC020066	PDCD6IP	programmed cell death 6 interacting protein	0.00522637	0.00585514	466.504	1911.38	0.244066	down
AB018258	ATP10B	ATPase, class V, type 10B	0.00522338	0.00585352	471.884	79.9506	5.9022	up
NM_032472	PPIL3	peptidylprolyl isomerase (cyclophilin)-like 3	0.00522122	0.00585284	210.474	909.938	0.231306	down
XM_926629			0.00521634	0.0058491	1607.56	230.291	6.98057	up
NM_175053	KRT74	keratin 74	0.00521456	0.00584882	1498.79	370.808	4.04196	up
NM_030967	KRTAP1-1	keratin associated protein 1-1	0.00521307	0.00584882	697.692	172.427	4.04629	up
XM_934814			0.0052053	0.0058419	785.333	138.932	5.65265	up
XM_926343			0.00520396	0.0058419	365.276	97.5293	3.7453	up
XM_930292			0.00519326	0.00583183	212.995	34.2669	6.21578	up
NM_014576	A1CF	APOBEC1 complementation factor	0.00516806	0.00580526	1353.52	356.497	3.79672	up
BC029485	MFRP	membrane frizzled-related protein	0.0051635	0.00580186	1170.63	190.818	6.13481	up
XM_933243			0.00512891	0.00576469	3812.21	754.637	5.05171	up
XM_931228			0.00511875	0.00575498	2125.79	523.437	4.06122	up
NM_004770	KCNB2	potassium voltage-gated channel, Shab-related subfamily, member 2	0.00510649	0.00574291	696.655	156.753	4.44428	up
XM_930181			0.00509497	0.00573165	1448.76	168.255	8.6105	up
BC017387	SPP1	secreted phosphoprotein 1	0.00506414	0.00569866	490.456	87.8811	5.58091	up
NM_152643	KNDC1	kinase non-catalytic C-lobe domain (KIND) containing 1	0.00505759	0.00569298	1302.89	157.876	8.25261	up
BC069753	RFPL3	ret finger protein-like 3	0.00505344	0.00569	698.209	149.087	4.68323	up
BC009960	IL13RA1	interleukin 13 receptor, alpha 1	0.00504035	0.00567694	94.8844	635.107	0.149399	down
AK096476	PUM1	pumilio homolog 1 (Drosophila)	0.00503815	0.00567615	685.894	2204.25	0.31117	down
XM_929432			0.00503783	0.00567615	3185.59	509.18	6.25632	up
BC019358	TTYH1	tweety homolog 1 (Drosophila)	0.00502958	0.00566987	1301.94	230.839	5.64004	up
XM_374200			0.0050113	0.00565095	306.783	54.6406	5.61457	up
BC025241	ZNF394	zinc finger protein 394	0.00500897	0.00565	149.504	673.303	0.222045	down
NM_181710	ZNRF4	zinc and ring finger 4	0.00499708	0.00563826	435.652	89.5588	4.86443	up
BC098152	RAET1G	retinoic acid early transcript 1G	0.00499467	0.00563723	1255.15	113.622	11.0466	up
XM_933010			0.0049862	0.00562934	993.269	209.869	4.7328	up
BC066927	GPR18	G protein-coupled receptor 18	0.00498424	0.00562881	406.78	2475.68	0.16431	down
BC074803	AVPR1A	arginine vasopressin receptor 1A	0.00494645	0.0055878	535.044	109.473	4.88747	up
NM_138705	CALML6	calmodulin-like 6	0.00494505	0.0055878	1316.53	221.483	5.94415	up
AK127735	CILP2	cartilage intermediate layer protein 2	0.00492931	0.00557175	533.086	114.967	4.63687	up
NM_001030047	KLK3	kallikrein-related peptidase 3	0.0049033	0.00554401	990.465	218.902	4.5247	up
BC001873	HEY1	hairy/enhancer-of-split related with YRPW motif 1	0.00489937	0.00554121	1441.33	231.443	6.22758	up
BC067535	GPR4	G protein-coupled receptor 4	0.00488992	0.00553218	819.897	70.8911	11.5656	up
AK025303	KIF13A	kinesin family member 13A	0.00488557	0.00552891	529.823	107.324	4.93666	up
XM_933100			0.00488314	0.00552781	11071.5	1766.53	6.26736	up
NM_000871	HTR6	5-hydroxytryptamine (serotonin) receptor 6	0.00486818	0.00551252	1287.33	190.461	6.75901	up
XM_931749			0.00486413	0.00550958	1722.71	358.137	4.81019	up
XM_932216			0.0048421	0.00548627	692.863	111.362	6.22173	up
BC000496	PEX19	peroxisomal biogenesis factor 19	0.0048182	0.00546082	138.788	643.991	0.215513	down
NM_020395	INTS12	integrator complex subunit 12	0.00479122	0.00543187	129.458	465.383	0.278176	down
NM_001001991	PAMR1	peptidase domain containing associated with muscle regeneration 1	0.00477975	0.00542048	646.008	108.338	5.9629	up
NM_002798	PSMB6	proteasome (prosome, macropain) subunit, beta type, 6	0.00477872	0.00542048	228.649	1023.49	0.223401	down
BC095510	DRD3	dopamine receptor D3	0.00472995	0.00536722	465.657	85.2726	5.46081	up
NM_001005240	OR4F17	olfactory receptor, family 4, subfamily F, member 17	0.00470174	0.00533681	398.871	100.333	3.97548	up
NM_018353	C14orf106	chromosome 14 open reading frame 106	0.00469606	0.00533196	94.2304	323.247	0.291512	down
NM_022085			0.00466436	0.00529755	108.723	578.777	0.18785	down
BC050602	HIST1H2AC	histone cluster 1, H2ac	0.00466119	0.00529553	138.899	959.261	0.144798	down
AF346307	FAM138B	family with sequence similarity 138, member B	0.00465913	0.00529479	4372.6	364.693	11.9898	up
NM_206833	CTXN1	cortexin 1	0.00464729	0.00528292	6759.05	1291.02	5.23545	up
AK124560			0.0046213	0.00525495	1283.37	226.681	5.66158	up
AK098652	LRRC27	leucine rich repeat containing 27	0.00461731	0.00525198	658.729	133.967	4.91709	up
AK026968	RNF123	ring finger protein 123	0.00460709	0.00524193	219.815	1177.02	0.186756	down
XM_370839			0.00460662	0.00524193	736.021	171.385	4.29455	up
NM_005850	SF3B4	splicing factor 3b, subunit 4, 49kDa	0.00459881	0.00523565	282.311	1723.93	0.16376	down
NM_018010	IFT57	intraflagellar transport 57 homolog (Chlamydomonas)	0.00457752	0.00521298	1069.97	87.6785	12.2034	up
BC014791	SSSCA1	Sjogren syndrome/scleroderma autoantigen 1	0.00453767	0.00516916	267.189	953.631	0.280181	down
XM_932064			0.00452419	0.00515535	1565.28	271.897	5.75688	up
AY205315	TROVE2	TROVE domain family, member 2	0.00452383	0.00515535	64.3293	252.794	0.254473	down
NM_001011548	MAGEA4	melanoma antigen family A, 4	0.00450779	0.00513975	1048.46	172.092	6.09245	up
NM_178353	LCE1E	late cornified envelope 1E	0.00450702	0.00513975	1990.39	321.841	6.18439	up
L76569	AFF2	AF4/FMR2 family, member 2	0.00448999	0.00512253	583.257	103.188	5.65239	up
NM_024022	TMPRSS3	transmembrane protease, serine 3	0.00448832	0.00512217	679.293	191.359	3.54983	up
AK123697			0.004486	0.00512107	716.677	174.932	4.0969	up
NM_024537	CARS2	cysteinyl-tRNA synthetase 2, mitochondrial (putative)	0.00447308	0.00510785	146.277	667.65	0.219092	down
NM_181355			0.00446718	0.00510265	3743.66	794.096	4.71437	up
NM_001005417	B4GALT2	UDP-Gal:betaGlcNAc beta 1,4- galactosyltransferase, polypeptide 2	0.00446309	0.00509952	1304.5	349.184	3.73584	up
XM_928315			0.00446308	0.00509952	1215.37	138.535	8.77303	up
NM_145272	C17orf50	chromosome 17 open reading frame 50	0.00446011	0.00509919	1229.46	200.073	6.14507	up
XM_933525			0.00445576	0.00509576	1020.03	295.183	3.4556	up
NM_001886	CRYBA4	crystallin, beta A4	0.0044208	0.0050573	2140.18	331.245	6.461	up
NM_138413	DHDPSL	dihydrodipicolinate synthase-like, mitochondrial	0.00438351	0.00501615	1284.56	288.977	4.4452	up
BC107737	STXBP5	syntaxin binding protein 5 (tomosyn)	0.00437104	0.0050034	48.0192	250.54	0.191663	down
NM_001004472	OR10R2	olfactory receptor, family 10, subfamily R, member 2	0.00436403	0.00499688	770.385	117.838	6.53765	up
XM_933967			0.00436363	0.00499688	338.613	2009.15	0.168535	down
BC020220	TNFSF10	tumor necrosis factor (ligand) superfamily, member 10	0.00434137	0.00497394	356.709	1778.34	0.200586	down
NM_000291	PGK1	phosphoglycerate kinase 1	0.00433985	0.0049737	474.901	1922.28	0.24705	down
XM_927467			0.00433638	0.00497123	4229.01	477.164	8.86279	up
NM_005805	PSMD14	proteasome (prosome, macropain) 26S subunit, non-ATPase, 14	0.00432592	0.00496074	123.137	480.275	0.256388	down
NM_004498	ONECUT1	one cut homeobox 1	0.00431785	0.00495298	1034.86	112.085	9.2328	up
XM_929228			0.00431137	0.00494704	449.134	64.4408	6.96971	up
NM_138964	PROKR1	prokineticin receptor 1	0.00430122	0.0049369	1286.56	196.109	6.56043	up
AF009616	CFLAR	CASP8 and FADD-like apoptosis regulator	0.00429466	0.00493086	199.484	2183.23	0.0913713	down
NM_016601	KCNK9	potassium channel, subfamily K, member 9	0.00425246	0.00488389	642.314	94.8872	6.76924	up
AF420603	BRE	brain and reproductive organ-expressed (TNFRSF1A modulator)	0.00423954	0.00487052	150.519	824.321	0.182597	down
XM_372302			0.00422254	0.00485247	3400.38	466.265	7.29282	up
BX538161	APTX	aprataxin	0.00422038	0.00485146	112.846	412.794	0.273372	down
NM_015849	CELA2B	chymotrypsin-like elastase family, member 2B	0.00421638	0.00484833	297.632	70.2983	4.23385	up
BC101555	KRTAP1-5	keratin associated protein 1-5	0.00420584	0.00483767	1012.08	155.269	6.51822	up
NM_014471	SPINK4	serine peptidase inhibitor, Kazal type 4	0.0041859	0.0048162	538.502	96.6935	5.56916	up
XM_209655			0.00416749	0.00479647	1176.5	223.351	5.26747	up
AK125949	C9orf144B	transmembrane protein C9orf144B	0.00416009	0.00478941	1043.23	167.198	6.2395	up
NM_016318	P2RX2	purinergic receptor P2X, ligand-gated ion channel, 2	0.0041409	0.00476877	503.449	101.861	4.9425	up
AK124147			0.00413579	0.00476433	1869.67	310.965	6.01246	up
BC043581	KRT36	keratin 36	0.00413557	0.00476433	376.893	68.8503	5.4741	up
BC005268	TMEM11	transmembrane protein 11	0.00413411	0.00476433	442.999	3077.43	0.143951	down
XM_495807			0.00413228	0.00476433	644.364	104.785	6.14938	up
NM_006849	PDIA2	protein disulfide isomerase family A, member 2	0.00411736	0.00474887	1144.88	120.868	9.47214	up
NM_018962	DSCR6	Down syndrome critical region gene 6	0.00411342	0.00474577	1058.28	121.956	8.67758	up
XM_926864			0.00409294	0.00472358	814.413	158.485	5.13874	up
XM_934604			0.00408714	0.00471832	7722.95	1532.75	5.03863	up
BC051836	LRP8	low density lipoprotein receptor-related protein 8, apolipoprotein e receptor	0.00408177	0.00471356	132.276	584.28	0.226392	down
NM_001001699			0.00407801	0.00471066	3943.08	658.384	5.98902	up
NM_025045	BAIAP2L2	BAI1-associated protein 2-like 2	0.00406073	0.00469212	3681.29	916.046	4.01868	up
NM_004296	RGS6	regulator of G-protein signaling 6	0.00404985	0.00468098	855.603	178.604	4.79051	up
XM_930718			0.00404046	0.00467156	1250.62	143.055	8.7422	up
NM_006824	EBNA1BP2	EBNA1 binding protein 2	0.00403839	0.00467059	64.9518	317.315	0.204692	down
NM_138699			0.00403482	0.00466788	123.241	425.542	0.28961	down
BC066881	GPR81	G protein-coupled receptor 81	0.00402793	0.00466133	1061.23	140.687	7.54316	up
NM_020397	CAMK1D	calcium/calmodulin-dependent protein kinase ID	0.00401326	0.00464578	320.739	1808.33	0.177367	down
AK090967	AK5	adenylate kinase 5	0.00400554	0.00463826	421.072	85.172	4.94378	up
BC035288	SLC47A2	solute carrier family 47, member 2	0.00400137	0.00463484	322.302	72.2769	4.45926	up
XM_931957			0.00399902	0.00463353	723.041	142.14	5.08683	up
NM_005746	NAMPT	nicotinamide phosphoribosyltransferase	0.00399855	0.00463353	287.366	2092.61	0.137324	down
NM_001995	ACSL1	acyl-CoA synthetase long-chain family member 1	0.00399682	0.00463353	434.959	3017.38	0.144151	down
BC053734	RASL12	RAS-like, family 12	0.00398657	0.00462335	656.894	87.6295	7.49626	up
BC001403	NUDT21	nudix (nucleoside diphosphate linked moiety X)-type motif 21	0.0039734	0.00460948	73.9727	302.782	0.24431	down
BC105065	NPPC	natriuretic peptide precursor C	0.00395439	0.00458884	4271.31	717.77	5.95081	up
BC040558	DYNC2LI1	dynein, cytoplasmic 2, light intermediate chain 1	0.00394463	0.00457892	2673.55	266.733	10.0233	up
NM_207483			0.00393992	0.00457484	2128.26	522.475	4.07342	up
CR594281	METTL3	methyltransferase like 3	0.00392976	0.00456445	116.413	703.157	0.165557	down
XM_931843			0.00392315	0.00455816	81.5809	433.585	0.188154	down
NM_182517	C1orf210	chromosome 1 open reading frame 210	0.00391853	0.00455419	1493.38	263.858	5.6598	up
XM_934275			0.00391166	0.0045476	1445.82	111.555	12.9607	up
NM_001454	FOXJ1	forkhead box J1	0.0039039	0.00453998	1611.3	317.444	5.07586	up
NM_002945	RPA1	replication protein A1, 70kDa	0.00387437	0.00450701	74.384	441.544	0.168463	down
AY358562	NLGN4X	neuroligin 4, X-linked	0.00387323	0.00450701	2947.39	522.743	5.63832	up
XM_928547			0.00387194	0.00450696	806.136	136.289	5.91492	up
NM_004644	AP3B2	adaptor-related protein complex 3, beta 2 subunit	0.00386307	0.00449802	773.377	116.043	6.66456	up
XM_372995			0.00384522	0.00447861	5649.57	365.223	15.4688	up
XM_930661			0.00384174	0.00447593	2835.74	401.073	7.07039	up
BC008666	SFRP2	secreted frizzled-related protein 2	0.00383393	0.0044682	773.375	189.701	4.07682	up
NM_005922	MAP3K4	mitogen-activated protein kinase kinase kinase 4	0.00383101	0.00446617	131.039	505.552	0.2592	down
BC007101	KIAA0101	KIAA0101	0.00382563	0.00446128	244.108	64.6103	3.77817	up
AK130286	TGM4	transglutaminase 4 (prostate)	0.00381656	0.00445207	3050.35	579.788	5.26115	up
NM_144602	C16orf78	chromosome 16 open reading frame 78	0.00380894	0.00444454	1205.21	234.383	5.14203	up
AK091986	MICALL2	MICAL-like 2	0.00379121	0.00442522	478.836	105.663	4.53173	up
AK093161	FAM71F1	family with sequence similarity 71, member F1	0.00378492	0.00441923	875.137	183.355	4.77291	up
BC099665	KCNA5	potassium voltage-gated channel, shaker-related subfamily, member 5	0.00378438	0.00441923	3345.79	445.382	7.51219	up
L27745	CACNA1E	calcium channel, voltage-dependent, R type, alpha 1E subunit	0.00378218	0.00441876	1408.23	237.688	5.92469	up
NM_053280	ODF3	outer dense fiber of sperm tails 3	0.00376862	0.00440428	600.296	147.943	4.05762	up
XM_039877			0.0037649	0.00440128	492.052	77.8804	6.31804	up
AF159295			0.00375406	0.00438997	118.538	952.952	0.124391	down
NM_001003689			0.00374872	0.00438508	85.3857	346.094	0.246712	down
BC107743	psiTPTE22	TPTE pseudogene	0.00374546	0.00438262	2012.79	232.293	8.66486	up
XM_927169			0.00374326	0.0043814	1185.65	172.901	6.85741	up
NM_201224	DDX47	DEAD (Asp-Glu-Ala-Asp) box polypeptide 47	0.0037419	0.00438115	43.1865	231.929	0.186206	down
NM_006023	CDC123	cell division cycle 123 homolog (S. cerevisiae)	0.00373645	0.00437613	275.947	1377.7	0.200296	down
NM_014248	RBX1	ring-box 1, E3 ubiquitin protein ligase	0.00372633	0.00436562	245.625	1760.67	0.139507	down
NM_003529	HIST1H3A	histone cluster 1, H3a	0.00372597	0.00436562	1481.41	369.301	4.0114	up
NM_012275	IL1F5	interleukin 1 family, member 5 (delta)	0.00371963	0.00436047	613.805	93.4125	6.57091	up
NM_024865	NANOG	Nanog homeobox	0.00371749	0.00435931	675.327	125.148	5.39621	up
NM_182640	MRPS9	mitochondrial ribosomal protein S9	0.0037167	0.00435931	59.3662	271.785	0.218431	down
NM_002959	SORT1	sortilin 1	0.00370446	0.00434671	79.0196	458.444	0.172365	down
NM_198843	SFTPB	surfactant protein B	0.0037005	0.00434342	690.194	118.307	5.83395	up
XM_373823			0.00369943	0.00434342	511.464	122.263	4.1833	up
NM_194278	C14orf43	chromosome 14 open reading frame 43	0.0036978	0.00434293	1086.66	3838.98	0.283059	down
XM_932067			0.00368756	0.00433225	6033.26	1697.24	3.55475	up
NM_172194	OR4Q3	olfactory receptor, family 4, subfamily Q, member 3	0.00368705	0.00433225	1296.21	262.409	4.93966	up
BC000336	SCGN	secretagogin, EF-hand calcium binding protein	0.00368261	0.00432913	342.084	58.1513	5.88265	up
NM_031958	KRTAP3-1	keratin associated protein 3-1	0.00367279	0.00431891	1357.65	291.139	4.66323	up
NM_016612	SLC25A37	solute carrier family 25, member 37	0.00367036	0.0043174	1109.48	8573.07	0.129415	down
XM_929198			0.0036615	0.00430832	280.678	64.7005	4.33812	up
NM_019071	ING3	inhibitor of growth family, member 3	0.00364899	0.00429493	83.4065	287.246	0.290366	down
NM_014646	LPIN2	lipin 2	0.00364744	0.00429444	56.5449	237.489	0.238095	down
BC053668	LRRFIP2	leucine rich repeat (in FLII) interacting protein 2	0.00364283	0.00429035	90.7526	316.656	0.286597	down
XM_935357			0.00363944	0.00428769	805.196	198.727	4.05177	up
NM_182790			0.00361696	0.00426252	90.3332	708.989	0.127411	down
BC022486	AQP1	aquaporin 1 (Colton blood group)	0.00360639	0.00425139	337.226	58.4835	5.76618	up
NM_178514			0.00360538	0.00425139	2807.39	264.092	10.6303	up
XM_933279			0.00358446	0.00422817	5260.79	861.502	6.10654	up
XM_932089			0.00355487	0.00419457	78.6152	523.906	0.150056	down
NM_001002295	GATA3	GATA binding protein 3	0.00355476	0.00419457	121.064	786.151	0.153996	down
XM_933464			0.00353803	0.0041773	158.86	654.061	0.242883	down
NM_001508	GPR39	G protein-coupled receptor 39	0.00353526	0.00417533	226.962	41.525	5.46568	up
BC056253	IYD	iodotyrosine deiodinase	0.00352514	0.00416467	260.793	53.337	4.88954	up
BC002368	PSMD2	proteasome (prosome, macropain) 26S subunit, non-ATPase, 2	0.00352195	0.0041622	158.372	720.858	0.219699	down
AF116626			0.00351178	0.00415147	5204.92	547.741	9.50253	up
XM_927693			0.00350289	0.00414226	988.799	204.947	4.82467	up
BC103849	HMGB3L1	high-mobility group box 3-like 1	0.0034952	0.00413446	3025.18	458.348	6.60017	up
XM_928571			0.00349201	0.00413197	597.075	118.637	5.0328	up
BC029615	MGC72080	MGC72080 pseudogene	0.00348675	0.00412704	2761.74	574.17	4.80998	up
NM_007327	GRIN1	glutamate receptor, ionotropic, N-methyl D-aspartate 1	0.00347791	0.00411786	3571.12	529.677	6.74207	up
AF096300	MAP4K4	mitogen-activated protein kinase kinase kinase kinase 4	0.00347785	0.00411786	358.196	2767.11	0.129447	down
NM_006510	TRIM27	tripartite motif-containing 27	0.0034633	0.00410313	360.211	1734.28	0.207701	down
NM_182681	AMELX	amelogenin, X-linked	0.00346285	0.00410313	1236.44	271.95	4.54657	up
XM_926778			0.00346066	0.00410256	805.383	110.672	7.2772	up
XM_933857			0.00345832	0.00410107	788.958	152.67	5.16772	up
NM_031446	C18orf21	chromosome 18 open reading frame 21	0.00345827	0.00410107	115.871	594.806	0.194805	down
NM_001007271	DUSP13	dual specificity phosphatase 13	0.00345412	0.00409866	500.613	118.392	4.22844	up
NM_006771	KRT38	keratin 38	0.00345205	0.00409748	305.339	68.3988	4.4641	up
NM_001001923	OR5C1	olfactory receptor, family 5, subfamily C, member 1	0.00345015	0.00409651	2343.46	447.688	5.23457	up
XM_934490			0.00344608	0.00409296	7915.48	766.376	10.3285	up
XM_931742			0.00344501	0.00409296	868.275	190.114	4.56713	up
NM_152653	UBE2E2	ubiquitin-conjugating enzyme E2E 2 (UBC4/5 homolog, yeast)	0.00343833	0.00408632	73.4818	401.243	0.183135	down
NM_018340	CPPED1	calcineurin-like phosphoesterase domain containing 1	0.00341479	0.00405962	386.434	1571.98	0.245827	down
NM_177991	DUSP15	dual specificity phosphatase 15	0.0034125	0.00405817	3021.44	513.466	5.88441	up
AK026686	TTLL7	tubulin tyrosine ligase-like family, member 7	0.00340789	0.00405395	212.317	42.4436	5.00234	up
NM_007240	DUSP12	dual specificity phosphatase 12	0.00340319	0.00404964	122.042	476.494	0.256125	down
BC069382	OR6W1P	olfactory receptor, family 6, subfamily W, member 1 pseudogene	0.00339194	0.00403752	1023.18	165.987	6.16421	up
XM_926822			0.00338669	0.00403253	850.368	102.245	8.31695	up
BC108265	FGF11	fibroblast growth factor 11	0.003367	0.00401035	783.332	207.238	3.77986	up
XM_934560			0.00334307	0.0039831	9955.17	1688.6	5.89551	up
XM_928363			0.00334241	0.0039831	3412.35	576.631	5.91773	up
XM_371014			0.00333615	0.00397736	1403.16	394.765	3.55441	up
BC036285	PRKAR1A	protein kinase, cAMP-dependent, regulatory, type I, alpha (tissue specific extinguisher 1)	0.00333397	0.00397601	100.755	544.677	0.184981	down
CR613982	MIA3	melanoma inhibitory activity family, member 3	0.00332838	0.00397059	104.088	814.468	0.127799	down
NM_022874	SMN1	survival of motor neuron 1, telomeric	0.00332238	0.00396468	163.012	924.087	0.176404	down
AK095460	NLRP12	NLR family, pyrin domain containing 12	0.0033223	0.00396468	265.468	1426.88	0.186047	down
XM_931697			0.00331509	0.00395847	2057.81	319.016	6.45049	up
AK094792	PRDM11	PR domain containing 11	0.00330538	0.00394812	932.671	255.72	3.64723	up
XM_929548			0.00329407	0.00393585	704.797	135.3	5.20914	up
BC032722	TNFSF10	tumor necrosis factor (ligand) superfamily, member 10	0.00328364	0.00392463	489.914	1989.35	0.246268	down
NM_198498	C11orf53	chromosome 11 open reading frame 53	0.00327934	0.00392072	1233.48	247.845	4.9768	up
NM_001012974	C6orf154	chromosome 6 open reading frame 154	0.00325718	0.00389546	611.38	116.323	5.25589	up
XM_927909			0.00325225	0.00389079	9927.92	736.79	13.4746	up
XM_929100			0.00324625	0.00388484	221.184	66.7413	3.31405	up
NM_003141	TRIM21	tripartite motif-containing 21	0.00323776	0.0038759	1836.57	8525.56	0.215419	down
NM_198563	TMEM110	transmembrane protein 110	0.00323558	0.00387452	2580.6	514.858	5.01224	up
BC035978	ATP6V1B1	ATPase, H+ transporting, lysosomal 56/58kDa, V1 subunit B1	0.0032328	0.00387242	753.451	66.8879	11.2644	up
NM_000631	NCF4	neutrophil cytosolic factor 4, 40kDa	0.00322379	0.00386284	638.815	3974.64	0.160723	down
XM_933941			0.00322203	0.00386195	653.007	182.86	3.57108	up
BC063110	IL17RE	interleukin 17 receptor E	0.00319935	0.00383598	581.088	149.194	3.89485	up
AK129653			0.00318777	0.00382331	912.469	137.976	6.61323	up
NM_001807	CEL	carboxyl ester lipase (bile salt-stimulated lipase)	0.00318363	0.00381955	4208.25	803.486	5.23749	up
NM_018724	IL20	interleukin 20	0.00318077	0.00381732	461.987	66.8832	6.90737	up
NM_001814	CTSC	cathepsin C	0.00317844	0.00381573	257.947	1367.66	0.188604	down
XM_926602			0.00316886	0.00380544	7078.58	912.551	7.75692	up
XM_934069			0.00316804	0.00380544	3869.89	762.604	5.07458	up
NM_001004456	OR1M1	olfactory receptor, family 1, subfamily M, member 1	0.00315733	0.003794	1052.55	191.089	5.50814	up
AF289570			0.0031568	0.003794	786.12	105.245	7.46942	up
BC035912	DPP6	dipeptidyl-peptidase 6	0.00314529	0.00378193	696.699	56.0791	12.4235	up
NM_020994	CTAG2	cancer/testis antigen 2	0.0031423	0.00377953	1293.01	208.078	6.21407	up
NM_003867	FGF17	fibroblast growth factor 17	0.00314215	0.00377953	513.338	112.43	4.56583	up
XM_934376	LOC647107	hypothetical LOC647107	0.00313382	0.00377173	482.408	72.0921	6.69154	up
NM_138791	C14orf148	chromosome 14 open reading frame 148	0.00312769	0.00376555	1145.14	138.877	8.24573	up
XM_932439			0.00311676	0.00375358	1339.99	195.906	6.83997	up
NM_017422	CALML5	calmodulin-like 5	0.00311249	0.00374963	1000.5	204.11	4.90179	up
NM_001004723	OR4N2	olfactory receptor, family 4, subfamily N, member 2	0.00309833	0.00373376	2357.87	221.319	10.6537	up
XM_927553			0.003095	0.00373093	803.676	113.852	7.05896	up
AJ717743	KRT80	keratin 80	0.00308358	0.00371835	1054.53	244.696	4.30953	up
XM_935302			0.00308151	0.00371703	1965.34	464.572	4.23042	up
AK056275	FLJ31713	hypothetical protein FLJ31713	0.0030791	0.00371531	1952.71	248.544	7.85659	up
NM_024633			0.00307276	0.00370884	108.753	714.212	0.152271	down
AY927446			0.0030723	0.00370884	379.413	92.4139	4.10559	up
NM_001005189	OR6Y1	olfactory receptor, family 6, subfamily Y, member 1	0.00307197	0.00370884	747.109	144.857	5.15756	up
XM_930928			0.00305121	0.00368635	1160.76	270.9	4.28481	up
NM_001005194	OR8A1	olfactory receptor, family 8, subfamily A, member 1	0.00304318	0.00367782	1596.37	233.772	6.82876	up
AK021562	EBF2	early B-cell factor 2	0.00303592	0.00367022	889.363	97.5375	9.11817	up
BC039297	FNDC3B	fibronectin type III domain containing 3B	0.00303284	0.00366767	104.061	663.49	0.156839	down
AK127527			0.00302908	0.00366428	1855.32	306.221	6.05876	up
BC032693	GP2	glycoprotein 2 (zymogen granule membrane)	0.0030032	0.00363414	647.944	147.58	4.39045	up
BC029590	SEMA3D	sema domain, immunoglobulin domain (Ig), short basic domain, secreted, (semaphorin) 3D	0.00299765	0.00362858	255.288	57.2107	4.46224	up
AK093093	C10orf90	chromosome 10 open reading frame 90	0.00299079	0.00362143	1224.5	182.936	6.6936	up
NM_000551	VHL	von Hippel-Lindau tumor suppressor	0.00298251	0.00361257	67.5025	272.769	0.247471	down
XM_926022			0.0029814	0.00361237	667.91	52.7565	12.6602	up
AK057357	CCDC114	coiled-coil domain containing 114	0.00297949	0.00361121	5507.62	974.372	5.65249	up
NM_033132	ZIC5	Zic family member 5 (odd-paired homolog, Drosophila)	0.00297741	0.00360984	830.081	156.471	5.30503	up
XM_932503			0.00296739	0.00359885	1123.86	175.094	6.4186	up
BC100867	UCN3	urocortin 3 (stresscopin)	0.00296503	0.00359714	2747.22	448.27	6.1285	up
BC008605	GLOD4	glyoxalase domain containing 4	0.00295296	0.00358364	123.468	493.252	0.250314	down
XM_932897	LOC645434	hypothetical LOC645434	0.00294188	0.00357134	258.767	56.1605	4.60763	up
NM_033659			0.00293816	0.00356797	361.925	70.6818	5.12048	up
BC109036	ZNF750	zinc finger protein 750	0.00293735	0.00356797	510.762	69.5679	7.34192	up
BC000875	MTCH2	mitochondrial carrier homolog 2 (C. elegans)	0.0029349	0.00356629	213.136	1234.85	0.172601	down
NM_004092	ECHS1	enoyl CoA hydratase, short chain, 1, mitochondrial	0.00293347	0.0035657	133.372	684.273	0.19491	down
BC010910	DNAJC15	DnaJ (Hsp40) homolog, subfamily C, member 15	0.0029272	0.00355922	61.5636	426.159	0.144462	down
NM_015047	KIAA0090	KIAA0090	0.00292435	0.0035569	48.593	218.811	0.222077	down
XM_932525			0.00292032	0.00355313	77.7514	723.473	0.10747	down
AB126077	KRTAP5-8	keratin associated protein 5-8	0.0029176	0.00355096	2229.53	390.872	5.70398	up
AK095251			0.00290985	0.00354268	983.224	292.528	3.36113	up
NM_017894	ZSCAN2	zinc finger and SCAN domain containing 2	0.00290984	0.00354268	4022.09	569.843	7.05824	up
XM_930594			0.00290873	0.00354268	1572.42	152.635	10.3018	up
XM_926094			0.00289088	0.00352297	688.068	175.979	3.90995	up
XM_928051			0.00289022	0.00352297	1250.5	138.728	9.01407	up
AK160374	ZNF587	zinc finger protein 587	0.00288872	0.0035226	2873.64	365.967	7.85219	up
NM_018179	ATF7IP	activating transcription factor 7 interacting protein	0.00288428	0.00351832	186.222	1023	0.182035	down
AB235153	MGAT5B	mannosyl (alpha-1,6-)-glycoprotein beta-1,6-N-acetyl-glucosaminyltransferase, isozyme B	0.00287902	0.00351303	925.782	249.49	3.7107	up
NM_012226	P2RX2	purinergic receptor P2X, ligand-gated ion channel, 2	0.00286944	0.00350248	920.044	139.902	6.57632	up
BC052210	LRRC32	leucine rich repeat containing 32	0.00285512	0.00348611	683.237	159.561	4.28199	up
XM_497679			0.00284837	0.003479	1431.18	198.173	7.22187	up
XM_373469			0.00284826	0.003479	1607.97	271.588	5.92063	up
NM_002043	GABRR2	gamma-aminobutyric acid (GABA) receptor, rho 2	0.00284634	0.00347876	5606.01	826.666	6.78147	up
BC013293	SNCA	synuclein, alpha (non A4 component of amyloid precursor)	0.00283199	0.00346233	121.29	1322.69	0.0916993	down
XM_290342			0.00281633	0.0034443	527.251	121.906	4.32505	up
BC111857	TAC4	tachykinin 4 (hemokinin)	0.00281434	0.00344298	1213.39	134.094	9.04883	up
BC022450			0.0028126	0.00344196	2573.01	340.561	7.55521	up
XM_929967			0.00280782	0.00343722	208.909	976.087	0.214028	down
NM_004236	COPS2	COP9 constitutive photomorphogenic homolog subunit 2 (Arabidopsis)	0.00280707	0.00343722	124.058	451.347	0.274863	down
NM_001541	HSPB2	heat shock 27kDa protein 2	0.00280072	0.00343074	1022.59	183.716	5.56618	up
NM_003854	IL1RL2	interleukin 1 receptor-like 2	0.00278606	0.00341389	847.566	88.2185	9.60759	up
NM_198496	VWA2	von Willebrand factor A domain containing 2	0.00277846	0.00340568	279.345	67.1448	4.16033	up
AK000420			0.00276268	0.00338743	646.075	112.842	5.72548	up
NM_002723	PRB4	proline-rich protein BstNI subfamily 4	0.00275955	0.0033847	782.904	94.1734	8.31343	up
NM_203376	TMEM81	transmembrane protein 81	0.00275776	0.00338358	5033.58	791.026	6.36336	up
XM_934010			0.00275694	0.00338358	421.111	83.4184	5.04818	up
AL136927	ALG9	asparagine-linked glycosylation 9, alpha-1,2-mannosyltransferase homolog (S. cerevisiae)	0.00275314	0.00338012	67.9282	270.625	0.251005	down
NM_138805	FAM3D	family with sequence similarity 3, member D	0.00275145	0.00337913	351.235	59.7877	5.87471	up
AK094181	TTC15	tetratricopeptide repeat domain 15	0.00275111	0.00337913	140.908	563.624	0.250003	down
BC004461	ENSA	endosulfine alpha	0.00274529	0.00337375	498.1	2775.98	0.179432	down
BC007284	RAX2	retina and anterior neural fold homeobox 2	0.00274059	0.00336906	4751.45	702.005	6.76841	up
XM_933942			0.00272285	0.00334834	2227.93	288.596	7.71988	up
XM_925817			0.00272035	0.00334636	3819.84	342.974	11.1374	up
AK093839	LOC692247	hypothetical locus LOC692247	0.00271544	0.0033414	2066.06	354.449	5.82894	up
XM_495868	LOC283278	hypothetical protein LOC283278	0.00271401	0.00334073	788.362	130.323	6.04928	up
NM_017877	C2orf18	chromosome 2 open reading frame 18	0.00270322	0.00332852	241.902	1210.11	0.199901	down
AK126028			0.00270055	0.00332632	3175.27	814.631	3.89781	up
BC062776	AGAP11	ankyrin repeat and GTPase domain Arf GTPase activating protein 11	0.00268968	0.00331401	338.624	54.655	6.19567	up
NM_152562	CDCA2	cell division cycle associated 2	0.002687	0.00331179	655.473	136.945	4.7864	up
NM_181873	MTMR11	myotubularin related protein 11	0.00267207	0.00329446	401.825	2148.93	0.186988	down
XM_928918			0.00266885	0.00329155	6041.23	863.677	6.99478	up
NM_145662	SPANXA2	SPANX family, member A2	0.00266159	0.00328367	1408.45	131.802	10.6861	up
BC103828	ADAMTS13	ADAM metallopeptidase with thrombospondin type 1 motif, 13	0.00264048	0.00325869	1110.72	146.801	7.56617	up
NM_207502			0.00262816	0.00324454	456.46	102.899	4.43599	up
NM_019885	CYP26B1	cytochrome P450, family 26, subfamily B, polypeptide 1	0.00262631	0.00324331	2139.16	366.833	5.83142	up
AK127266	PKD1L2	polycystic kidney disease 1-like 2	0.00262451	0.00324214	1672.99	323.331	5.17423	up
AK131493	MYO5C	myosin VC	0.00262187	0.00323994	1612.35	259.403	6.21561	up
AK123450	LOC645195	hypothetical LOC645195	0.00262144	0.00323994	639.577	159.217	4.017	up
BC022068	KLK11	kallikrein-related peptidase 11	0.00259713	0.00321146	306.252	64.7937	4.72657	up
XM_929485			0.00259639	0.00321146	7748.19	939.596	8.24629	up
AY341951	FAM138D	family with sequence similarity 138, member D	0.00259632	0.00321146	4026.68	454.19	8.86562	up
NM_002707	PPM1G	protein phosphatase, Mg2+/Mn2+ dependent, 1G	0.00258756	0.00320277	183.531	1029.61	0.178253	down
NM_001001678			0.00257982	0.00319422	1337.19	181.637	7.36189	up
NM_014069	PSORS1C2	psoriasis susceptibility 1 candidate 2	0.0025739	0.00318794	751.475	99.6799	7.53888	up
BC014532	DCPS	decapping enzyme, scavenger	0.00257257	0.00318732	184.779	820.697	0.225148	down
XM_930688			0.00256527	0.00317932	3396.44	390.616	8.69509	up
NM_198376	CACNA1G	calcium channel, voltage-dependent, T type, alpha 1G subunit	0.00255751	0.00317075	990.858	163.547	6.05854	up
BC067423	B3GNT3	UDP-GlcNAc:betaGal beta-1,3-N-acetylglucosaminyltransferase 3	0.00254788	0.00315983	1842.34	258.284	7.13298	up
NM_001004474	OR10S1	olfactory receptor, family 10, subfamily S, member 1	0.00253973	0.00315076	621.126	104.322	5.95395	up
BC007637	C1orf94	chromosome 1 open reading frame 94	0.00252895	0.00313842	1792.3	404.672	4.42901	up
XM_929462			0.00252647	0.00313637	1369.7	133.835	10.2343	up
NM_207310	CCDC74B	coiled-coil domain containing 74B	0.00252359	0.00313382	357.608	70.5203	5.07099	up
XM_352159			0.00251895	0.00312908	5455.18	1599.93	3.40964	up
NM_006688	C1QL1	complement component 1, q subcomponent-like 1	0.00251748	0.00312828	1064.79	197.298	5.39686	up
NM_032009	PCDHGA2	protocadherin gamma subfamily A, 2	0.00250916	0.00311896	634.416	122.297	5.1875	up
NM_001037305	THYN1	thymocyte nuclear protein 1	0.00250671	0.00311694	381.076	1787.63	0.213173	down
NM_022473	ZFP106	zinc finger protein 106 homolog (mouse)	0.00250126	0.00311118	179.412	938.132	0.191244	down
NM_016551	TM7SF3	transmembrane 7 superfamily member 3	0.00249772	0.0031078	79.3458	388.697	0.204133	down
BC012561	PEF1	penta-EF-hand domain containing 1	0.00249614	0.00310685	679.989	3992.85	0.170302	down
BC050695	PLEKHB2	pleckstrin homology domain containing, family B (evectins) member 2	0.00249556	0.00310685	180.258	700.663	0.257268	down
L02840	KCNB1	potassium voltage-gated channel, Shab-related subfamily, member 1	0.00248844	0.0030993	678.483	123.256	5.50466	up
NM_030766	BCL2L14	BCL2-like 14 (apoptosis facilitator)	0.00248632	0.00309768	533.147	120.732	4.41595	up
NM_001001968	OR6S1	olfactory receptor, family 6, subfamily S, member 1	0.00247621	0.0030861	3004.49	582.05	5.16191	up
XM_928543			0.002457	0.00306316	663.603	72.4871	9.15478	up
NM_013389	NPC1L1	NPC1 (Niemann-Pick disease, type C1, gene)-like 1	0.00245594	0.00306285	303.987	70.1267	4.33483	up
AY359879	PSMD6	proteasome (prosome, macropain) 26S subunit, non-ATPase, 6	0.00245218	0.00305918	122.708	629.029	0.195076	down
AK021957	COL27A1	collagen, type XXVII, alpha 1	0.00244382	0.00304974	829.369	172.324	4.81285	up
NM_025141	TM2D3	TM2 domain containing 3	0.00244358	0.00304974	157.269	692.88	0.226979	down
BC035808	KIAA1543	KIAA1543	0.00243943	0.00304628	847.796	171.527	4.94264	up
XM_927228			0.00243177	0.0030377	1041.16	134.218	7.75723	up
NM_001013710			0.00242697	0.00303271	640.353	93.8739	6.82142	up
XM_933686			0.00242628	0.00303271	362.992	84.6534	4.28798	up
XM_496217			0.00241707	0.00302233	42.4031	569.676	0.0744337	down
AY834276	MAP4K4	mitogen-activated protein kinase kinase kinase kinase 4	0.00241506	0.00302082	251.995	2099.92	0.120002	down
NM_017711	GDPD2	glycerophosphodiester phosphodiesterase domain containing 2	0.00240199	0.00300546	616.538	94.9836	6.491	up
BX647722	AKT1	v-akt murine thymoma viral oncogene homolog 1	0.0023996	0.00300346	1031.91	183.384	5.62702	up
XM_926181			0.00238927	0.00299152	1597.61	209.063	7.64173	up
BC036923	C9orf150	chromosome 9 open reading frame 150	0.00238888	0.00299152	316.264	62.8983	5.02818	up
NM_007102	GUCA2B	guanylate cyclase activator 2B (uroguanylin)	0.00238198	0.00298437	1402.37	181.169	7.74067	up
XM_497472			0.00238053	0.00298354	10801.6	667.775	16.1755	up
NM_001001973	ATP5C1	ATP synthase, H+ transporting, mitochondrial F1 complex, gamma polypeptide 1	0.00237375	0.00297602	206.185	1229.66	0.167677	down
XM_926491			0.00237009	0.00297241	6009.91	853.362	7.04263	up
NM_016335	PRODH	proline dehydrogenase (oxidase) 1	0.00236723	0.00296981	11903.9	1414.11	8.41792	up
BC086875	FAM13A	family with sequence similarity 13, member A	0.00236682	0.00296981	131.981	695.935	0.189646	down
NM_201377			0.0023594	0.00296195	529.885	75.5957	7.00946	up
NM_004888	ATP6V1G1	ATPase, H+ transporting, lysosomal 13kDa, V1 subunit G1	0.00235397	0.00295611	224.415	1127.8	0.198985	down
NM_177476	LYNX1	Ly6/neurotoxin 1	0.00235395	0.00295611	2056.26	461.158	4.4589	up
BC101842	KGFLP1	keratinocyte growth factor-like protein 1	0.00235316	0.00295611	323.233	33.5583	9.63197	up
NM_016240	SCARA3	scavenger receptor class A, member 3	0.00234093	0.00294266	1646.7	250.296	6.57901	up
NM_024518	ULBP3	UL16 binding protein 3	0.00233581	0.0029372	581.012	108.169	5.37131	up
BC007817			0.00233446	0.00293647	2551.16	433.77	5.88136	up
NM_013360	ZNF222	zinc finger protein 222	0.00233339	0.0029361	346.504	58.2918	5.94429	up
NM_000737	CGB	chorionic gonadotropin, beta polypeptide	0.00233175	0.00293502	3729.07	637.473	5.84978	up
NM_145727	LPAL2	lipoprotein, Lp(a)-like 2 pseudogene	0.00232395	0.00292617	2256.56	418.115	5.39699	up
BC105133	SLURP1	secreted LY6/PLAUR domain containing 1	0.00231811	0.00291978	1352.79	129.805	10.4217	up
XM_933652			0.00231572	0.00291775	264.342	53.6265	4.92932	up
BC014249	VKORC1L1	vitamin K epoxide reductase complex, subunit 1-like 1	0.00230293	0.0029026	3921.73	646.873	6.0626	up
BC031644	SLC25A18	solute carrier family 25 (mitochondrial carrier), member 18	0.00229779	0.00289708	251.394	65.8257	3.81909	up
XM_928128			0.00229142	0.00289001	1075.71	256.106	4.20024	up
XM_496331			0.00228167	0.00287867	5200.11	492.057	10.5681	up
NM_145019	FAM124A	family with sequence similarity 124A	0.00227224	0.00286773	261.327	64.1706	4.07239	up
NM_018668	VPS33B	vacuolar protein sorting 33 homolog B (yeast)	0.00227061	0.00286663	107.678	677.882	0.158844	down
NM_016497	MRPL51	mitochondrial ribosomal protein L51	0.00226517	0.00286071	945.338	3953.76	0.239098	down
AY359084	FGF22	fibroblast growth factor 22	0.00226162	0.00285717	984.164	201.256	4.8901	up
NM_005458	GABBR2	gamma-aminobutyric acid (GABA) B receptor, 2	0.00225916	0.00285502	313.717	65.6642	4.7776	up
NM_007117	TRH	thyrotropin-releasing hormone	0.00225239	0.00284741	1883.34	439.633	4.2839	up
AK098343	FAM123A	family with sequence similarity 123A	0.0022485	0.00284345	980.547	192.45	5.09508	up
XM_291544			0.00224798	0.00284345	3262.84	636.714	5.12449	up
NM_001005221	OR4F29	olfactory receptor, family 4, subfamily F, member 29	0.00223773	0.00283172	1469.56	186.171	7.89362	up
XM_926548			0.00223693	0.00283165	1232.07	109.933	11.2075	up
BC051792	NBAS	neuroblastoma amplified sequence	0.00223357	0.00282834	137.045	527.931	0.25959	down
XM_928268			0.00223113	0.0028262	9270	1343.33	6.90074	up
NM_001012988			0.00223089	0.0028262	1013.27	187.674	5.39912	up
NM_145071	CISH	cytokine inducible SH2-containing protein	0.00222692	0.00282276	141.134	1001.47	0.140927	down
XM_371165			0.00221887	0.00281348	993.736	187.832	5.29056	up
AK097109	LOC100131860	hypothetical protein LOC100131860	0.00221497	0.00280948	561.507	115.277	4.87092	up
AK000925			0.00220505	0.00279784	67.2351	295.537	0.227502	down
XM_926216			0.00220316	0.00279638	3340.3	289.427	11.5411	up
BC044862	MST1	macrophage stimulating 1 (hepatocyte growth factor-like)	0.0021987	0.00279166	2777.87	489.589	5.67388	up
BC027918	CCL21	chemokine (C-C motif) ligand 21	0.00219623	0.00278945	497.443	90.6879	5.48522	up
NM_005749	TOB1	transducer of ERBB2, 1	0.00219399	0.00278753	493.557	2358.79	0.209242	down
NM_001005326	OR4F6	olfactory receptor, family 4, subfamily F, member 6	0.00219282	0.00278699	638.239	95.2836	6.69831	up
BC005308	TGFA	transforming growth factor, alpha	0.00219242	0.00278699	1320.81	208.868	6.32367	up
XM_932019			0.00218915	0.00278419	905.56	218.21	4.14994	up
BC014418	SOD3	superoxide dismutase 3, extracellular	0.00218885	0.00278419	2107.02	382.713	5.50549	up
BC000683	FAM46A	family with sequence similarity 46, member A	0.00218846	0.00278419	164.679	973.601	0.169144	down
BC032037	FTCD	formiminotransferase cyclodeaminase	0.00218682	0.00278403	619.526	120.964	5.12158	up
NM_053054	CATSPER1	cation channel, sperm associated 1	0.00218625	0.00278403	1138.97	184.134	6.18555	up
AF312226	RNF7	ring finger protein 7	0.00217586	0.00277194	356.618	1557.62	0.228951	down
BC065273	MRPL54	mitochondrial ribosomal protein L54	0.0021758	0.00277194	444.578	1778.06	0.250035	down
XM_935063			0.00217417	0.00277165	221.048	56.0939	3.94069	up
BC105069	KRTAP1-1	keratin associated protein 1-1	0.00217392	0.00277165	1665.55	179.545	9.2765	up
XM_934707			0.00217122	0.00276975	1251.11	212.062	5.89975	up
AK130324			0.00216874	0.00276751	5038.82	432.486	11.6508	up
BC015013	SLC25A37	solute carrier family 25, member 37	0.00215594	0.00275211	770.021	9433.01	0.0816305	down
NM_001002292	WLS	wntless homolog (Drosophila)	0.0021535	0.00274993	77.1625	407.37	0.189416	down
XM_496316			0.00215264	0.00274975	2967.78	490.862	6.04607	up
NM_018896	CACNA1G	calcium channel, voltage-dependent, T type, alpha 1G subunit	0.00212862	0.00271998	1157.55	264.601	4.37469	up
XM_928962			0.00211809	0.00270745	644.422	114.213	5.64231	up
XM_927087			0.00210827	0.00269579	840.195	130.4	6.44321	up
NM_022171	TCTA	T-cell leukemia translocation altered gene	0.00210402	0.00269127	626.278	3153.2	0.198617	down
BC028059	TPSAB1	tryptase alpha/beta 1	0.00210361	0.00269127	2779.26	266.226	10.4395	up
AK128128	LOC100128348	hypothetical protein LOC100128348	0.00209247	0.0026783	17931.2	2412.44	7.4328	up
NM_002129	HMGB2	high-mobility group box 2	0.00207304	0.00265433	97.8096	485.344	0.201526	down
XM_926008			0.00206787	0.00264861	1551.26	313.643	4.94594	up
XM_927277			0.00206677	0.00264809	648.36	133.5	4.85663	up
NM_199332	HOMER2	homer homolog 2 (Drosophila)	0.00206391	0.00264532	877.548	194.153	4.51988	up
BC042035	MGC72080	MGC72080 pseudogene	0.00205987	0.00264104	3246.9	498.024	6.51956	up
NM_138930			0.00205921	0.00264104	72.5462	469.956	0.154368	down
BC067273	USP39	ubiquitin specific peptidase 39	0.00205678	0.00263886	66.8	303.627	0.220007	down
NM_207422	FLJ44635	TPT1-like protein	0.00205527	0.00263782	3630.64	381.386	9.51959	up
AK126865			0.00205462	0.00263782	1259.17	231.796	5.43224	up
NM_003591	CUL2	cullin 2	0.00205384	0.00263776	100.993	319.142	0.316451	down
NM_024803	TUBAL3	tubulin, alpha-like 3	0.00205383	0.00263776	935.98	150.044	6.23801	up
NM_005364	MAGEA8	melanoma antigen family A, 8	0.00204974	0.00263428	615.556	62.933	9.78114	up
NM_033658			0.00204932	0.00263428	1480.38	129.464	11.4347	up
XM_934287			0.00204335	0.00262786	1901.48	287.051	6.62416	up
XM_930936			0.00204282	0.00262786	13869.9	2650.18	5.23358	up
NM_207484			0.00203931	0.00262445	472.583	96.5853	4.89291	up
NM_002186	IL9R	interleukin 9 receptor	0.00203906	0.00262445	1150.11	239.375	4.80465	up
AK127434	LOC100129215	hypothetical protein LOC100129215	0.00203646	0.00262255	1322.03	275.842	4.7927	up
AB158503	FHL2	four and a half LIM domains 2	0.00202294	0.00260603	1024.33	162.777	6.29287	up
NM_032951	MLXIPL	MLX interacting protein-like	0.00201929	0.00260222	575.809	138.378	4.16113	up
BC104869	OR2S2	olfactory receptor, family 2, subfamily S, member 2	0.00201578	0.00259857	881.326	127.601	6.9069	up
AF062085	EPN2	epsin 2	0.00201534	0.00259857	732.151	182.956	4.0018	up
NM_021102	SPINT2	serine peptidase inhibitor, Kunitz type, 2	0.00201522	0.00259857	808.476	3586.09	0.225448	down
NM_001005503	OR11G2	olfactory receptor, family 11, subfamily G, member 2	0.00201182	0.00259611	1614.83	195.354	8.26613	up
AY358171	TREML2	triggering receptor expressed on myeloid cells-like 2	0.00201082	0.00259571	2379.68	395.937	6.01025	up
BC011057	LINGO1	leucine rich repeat and Ig domain containing 1	0.00201017	0.00259571	3583.12	707.756	5.06264	up
AK057832	BUD13	BUD13 homolog (S. cerevisiae)	0.00201015	0.00259571	131.342	622.301	0.211058	down
NM_015852	ZNF117	zinc finger protein 117	0.00200624	0.00259245	309.358	63.9665	4.83626	up
AK091961	UMOD	uromodulin	0.00200606	0.00259245	1120.49	219.604	5.10233	up
NM_020424	LYRM1	LYR motif containing 1	0.00200513	0.00259245	54.371	317.498	0.171248	down
BC069492	HIST1H1A	histone cluster 1, H1a	0.00200333	0.00259134	3498.56	428.604	8.16267	up
NM_023067	FOXL2	forkhead box L2	0.00200247	0.00259112	1207.95	155.455	7.77043	up
XM_372626			0.00200084	0.00258989	2290.73	301.068	7.6087	up
BC051004	C19orf73	chromosome 19 open reading frame 73	0.00199863	0.00258791	2215.7	493.406	4.49063	up
NM_001492	GDF1	growth differentiation factor 1	0.00199692	0.00258658	1233.33	151.664	8.132	up
XM_929115			0.00199399	0.00258366	810.775	125.318	6.46976	up
NM_001039756			0.00199071	0.0025803	1345.34	362.667	3.70959	up
XM_930010			0.00198269	0.00257079	1101.39	179.244	6.14466	up
BC008405	PSG4	pregnancy specific beta-1-glycoprotein 4	0.00198259	0.00257079	3136.67	238.876	13.131	up
NM_172078	CAMK2B	calcium/calmodulin-dependent protein kinase II beta	0.00198032	0.00256947	1856.64	207.946	8.92845	up
XM_928509			0.00198017	0.00256947	1420.84	174.976	8.12017	up
XM_927883			0.00197787	0.00256805	2289.29	361.349	6.33541	up
NM_024321	RBM42	RNA binding motif protein 42	0.00197371	0.00256353	248.69	1193.23	0.208417	down
NM_001001679			0.0019709	0.00256074	385.024	80.178	4.80212	up
NM_001220	CAMK2B	calcium/calmodulin-dependent protein kinase II beta	0.00197037	0.00256074	1561.12	226.208	6.90129	up
BC001852	THG1L	tRNA-histidine guanylyltransferase 1-like (S. cerevisiae)	0.00196781	0.00255849	128.055	566.279	0.226134	down
NM_016632	ARL17A	ADP-ribosylation factor-like 17A	0.00196027	0.00254956	3600.19	562.375	6.40176	up
NM_144705	TEKT4	tektin 4	0.00195969	0.00254956	2266.61	216.799	10.4549	up
NM_020362	C1orf128	chromosome 1 open reading frame 128	0.00195923	0.00254956	82.509	375.899	0.219498	down
XM_928336			0.00195446	0.00254462	1305.02	193.299	6.7513	up
AK124659	NCKAP5	NCK-associated protein 5	0.00195142	0.00254153	460.363	81.1329	5.67419	up
BC017905	ABHD2	abhydrolase domain containing 2	0.00195032	0.00254098	99.2542	490.141	0.202501	down
AK095107	IL1RAP	interleukin 1 receptor accessory protein	0.00194698	0.0025375	521.503	105.369	4.94932	up
NM_000359	TGM1	transglutaminase 1 (K polypeptide epidermal type I, protein-glutamine-gamma-glutamyltransferase)	0.00194127	0.00253093	2346.32	422.974	5.54721	up
AK027163	ARMC9	armadillo repeat containing 9	0.0019275	0.00251384	587.172	111.639	5.25954	up
NM_001029999			0.00192157	0.00250697	478.043	77.5738	6.16242	up
NM_019887	DIABLO	diablo homolog (Drosophila)	0.00191178	0.00249506	111.805	505.242	0.221291	down
NM_138608			0.00191002	0.00249362	263.692	1297.26	0.203268	down
NM_003757	EIF3I	eukaryotic translation initiation factor 3, subunit I	0.00190866	0.00249271	281.243	1589.74	0.176911	down
NM_001004713	OR1I1	olfactory receptor, family 1, subfamily I, member 1	0.00190519	0.00248903	2127.83	327.858	6.49009	up
NM_053277	CLIC6	chloride intracellular channel 6	0.0019034	0.00248755	955.404	166.207	5.74828	up
AY461701			0.00190066	0.00248482	1059.08	183.05	5.78576	up
BC008290	SNRPA	small nuclear ribonucleoprotein polypeptide A	0.00189948	0.00248413	453.333	2310.97	0.196166	down
XM_293416	LOC347549	centromere protein V pseudogene	0.00189624	0.00248075	1431.19	207.659	6.89203	up
NM_145167	PIGM	phosphatidylinositol glycan anchor biosynthesis, class M	0.001895	0.00247999	70.9015	358.861	0.197574	down
BC006271			0.00189484	0.00247999	446.111	71.1044	6.27402	up
NM_014455	RNF115	ring finger protein 115	0.00189464	0.00247999	60.3889	361.674	0.16697	down
NM_000679	ADRA1B	adrenergic, alpha-1B-, receptor	0.00189348	0.00247999	750.72	81.1109	9.25548	up
XM_926657			0.00189176	0.00247918	2207.17	154.093	14.3236	up
XM_929764			0.00188888	0.00247626	331.506	64.9325	5.10539	up
BC093934	KRTAP13-2	keratin associated protein 13-2	0.00188742	0.00247519	3029.62	414.183	7.31468	up
XM_029323			0.0018872	0.00247519	763.501	132.787	5.7498	up
XM_372268			0.0018862	0.00247519	3256.24	367.933	8.85009	up
BC008219	NYNRIN	NYN domain and retroviral integrase containing	0.00188619	0.00247519	495.524	103.057	4.80823	up
XM_927564			0.0018836	0.00247361	1002.34	192.249	5.21379	up
BC027909	C1orf145	chromosome 1 open reading frame 145	0.00188058	0.0024705	520.904	86.0151	6.05596	up
NM_001908	CTSB	cathepsin B	0.00187438	0.00246321	193.903	1410.51	0.13747	down
NM_032122	DTNBP1	dystrobrevin binding protein 1	0.00186557	0.00245249	85.1806	421.91	0.201893	down
BC003615	THOC5	THO complex 5	0.00185932	0.00244511	140.269	827.898	0.169428	down
XM_929101			0.00185369	0.00243856	1875.12	220.707	8.49596	up
XM_928399			0.00185327	0.00243856	1084.81	175.017	6.19833	up
XM_928517			0.00184467	0.00242837	952.783	168.469	5.65553	up
BC104463	TNFSF15	tumor necrosis factor (ligand) superfamily, member 15	0.00184462	0.00242837	317.715	56.7455	5.59896	up
X01630	ASS1	argininosuccinate synthase 1	0.00184449	0.00242837	1089.06	123.129	8.84481	up
XM_932975			0.0018441	0.00242837	411.697	62.1643	6.62273	up
NM_000484	APP	amyloid beta (A4) precursor protein	0.00183986	0.00242541	68.9589	245.121	0.281326	down
XM_930406			0.00183583	0.00242095	1467.94	186.51	7.87056	up
NM_199187	KRT18	keratin 18	0.00182315	0.00240506	1141.36	180.963	6.30716	up
BC098247	TUBAL3	tubulin, alpha-like 3	0.00181855	0.00239983	876.466	177.385	4.94103	up
AK124005	NDRG4	NDRG family member 4	0.00181564	0.00239682	813.394	163.735	4.96774	up
NM_002052	GATA4	GATA binding protein 4	0.00181079	0.00239126	1552.78	267.575	5.80316	up
XM_116396			0.00180834	0.00238885	4374.68	838.573	5.21681	up
XM_934785			0.00180644	0.00238717	1411.18	122.447	11.5248	up
NM_006697			0.00180169	0.00238172	426.096	2058.92	0.206952	down
NM_207172	NPSR1	neuropeptide S receptor 1	0.00180092	0.00238154	2103.09	463.919	4.53331	up
BC103921	WNT3A	wingless-type MMTV integration site family, member 3A	0.00179665	0.00237672	1104.23	266.154	4.14884	up
NM_080473	GATA5	GATA binding protein 5	0.00179586	0.00237651	1236.03	163.109	7.57794	up
NM_017898	MOSC2	MOCO sulphurase C-terminal domain containing 2	0.00179444	0.00237545	1240.52	276.652	4.48404	up
NM_032129	PLEKHN1	pleckstrin homology domain containing, family N member 1	0.00179416	0.00237545	1660.15	322.47	5.14825	up
NM_001006603			0.00179394	0.00237545	333.365	68.1015	4.89511	up
XM_926068			0.00179166	0.00237426	503.415	73.0876	6.88782	up
XM_929047			0.0017913	0.00237426	480.726	97.7705	4.91688	up
NM_024786	ZDHHC11	zinc finger, DHHC-type containing 11	0.00178799	0.00237106	846.734	101.937	8.30643	up
AK023050			0.0017815	0.00236328	1965.99	188.233	10.4445	up
BC054003	RNASEN	ribonuclease type III, nuclear	0.00177472	0.00235511	69.4772	454.198	0.152967	down
BC069670	FETUB	fetuin B	0.00177265	0.00235319	360.18	77.2084	4.66504	up
BC101504	CREB3L3	cAMP responsive element binding protein 3-like 3	0.00176216	0.0023409	2514.72	369.39	6.80777	up
NM_004544	NDUFA10	NADH dehydrogenase (ubiquinone) 1 alpha subcomplex, 10, 42kDa	0.00176003	0.00233889	367.68	1756.4	0.209337	down
NM_015457	ZDHHC5	zinc finger, DHHC-type containing 5	0.00175989	0.00233889	70.5639	394.319	0.178951	down
AK126510			0.00175808	0.00233793	2668.1	321.519	8.29841	up
NM_006365	C1orf61	chromosome 1 open reading frame 61	0.00175488	0.0023345	2182.86	308.13	7.0842	up
XM_935076			0.0017487	0.0023271	9307.91	1400.8	6.64471	up
XM_932116			0.00174834	0.0023271	1067.33	254.969	4.18613	up
AK096229	LOC100128364	hypothetical LOC100128364	0.00174828	0.0023271	4784.51	597.218	8.01133	up
NM_001014374			0.0017428	0.00232169	785.577	132.202	5.94224	up
XM_931704			0.00173713	0.00231495	5705.62	1069.09	5.33689	up
AK057318	FLJ32756	hypothetical LOC642757	0.00173176	0.00230861	1046.81	232.457	4.50323	up
BC074960	RNASE7	ribonuclease, RNase A family, 7	0.00172965	0.0023066	4330.87	610.562	7.09326	up
BC047592	SLC29A4	solute carrier family 29 (nucleoside transporters), member 4	0.00172714	0.00230407	2055.54	355.843	5.77653	up
BC112209	TAAR5	trace amine associated receptor 5	0.00172708	0.00230407	3383.67	478.766	7.06748	up
AF180519	GABARAPL3	GABA(A) receptors associated protein like 3 (pseudogene)	0.00171825	0.00229383	8931.73	1223.59	7.29963	up
XM_929248			0.00171654	0.00229235	1148.92	186.064	6.17484	up
XM_931002			0.00171608	0.00229235	4809.6	326.378	14.7363	up
XM_927576			0.00170943	0.00228446	2082.7	129.149	16.1263	up
AK056084	LOC440894	hypothetical protein LOC440894	0.00170838	0.00228387	3573.37	769.587	4.64323	up
NM_022579	CSHL1	chorionic somatomammotropin hormone-like 1	0.00170693	0.00228273	596.646	79.2363	7.52996	up
BC003618	TRIOBP	TRIO and F-actin binding protein	0.00170674	0.00228273	297.423	1642.86	0.18104	down
NM_014149	WDR91	WD repeat domain 91	0.00170292	0.00227898	196.661	797.33	0.246649	down
NM_080734			0.00170291	0.00227898	1094.09	182.338	6.00036	up
BC042598	GABBR1	gamma-aminobutyric acid (GABA) B receptor, 1	0.00168584	0.00225772	170.247	664.646	0.256147	down
XM_373979			0.00168007	0.00225079	309.118	72.1154	4.28643	up
NM_152477	ZNF565	zinc finger protein 565	0.00167964	0.00225079	1661.34	270.087	6.15111	up
XM_932558			0.00167823	0.00224991	41657.8	2243.59	18.5675	up
XM_087089			0.00167529	0.00224676	244.981	58.2822	4.20337	up
AJ488506	PPP3CB	protein phosphatase 3, catalytic subunit, beta isozyme	0.00167481	0.00224676	53.6499	297.904	0.180092	down
BC028215	PINK1	PTEN induced putative kinase 1	0.00167309	0.0022454	157.364	782.705	0.201051	down
NM_003052	SLC34A1	solute carrier family 34 (sodium phosphate), member 1	0.0016699	0.00224192	1539.96	335.745	4.58669	up
AY789444	CHIA	chitinase, acidic	0.00166849	0.00224081	414.546	79.8369	5.19241	up
AL833280	KIAA1217	KIAA1217	0.00165979	0.00222992	1660.41	241.15	6.88537	up
XM_934984			0.00165699	0.00222695	868.182	82.0418	10.5822	up
BC005125	NOL10	nucleolar protein 10	0.00165601	0.00222642	91.6727	360.481	0.254307	down
BC002592	SLC11A2	solute carrier family 11 (proton-coupled divalent metal ion transporters), member 2	0.00165103	0.00222051	114.325	584.3	0.195661	down
NM_182832	PLAC4	placenta-specific 4	0.00164794	0.00221715	1704.5	222.388	7.66451	up
NM_001039682			0.00164735	0.00221714	3645.93	367.507	9.9207	up
NM_012074	DPF3	D4, zinc and double PHD fingers, family 3	0.00164606	0.00221619	983.478	209.754	4.68872	up
NM_001506	GPR32	G protein-coupled receptor 32	0.00164527	0.00221591	778.104	128.927	6.03522	up
BX648451	KIAA1217	KIAA1217	0.00164217	0.00221252	2207.44	332.638	6.63617	up
BC020983	PTTG1IP	pituitary tumor-transforming 1 interacting protein	0.00164217	0.00221252	103.827	715.531	0.145105	down
XM_931020			0.00163661	0.0022066	9213.9	975.476	9.44554	up
XM_933391			0.00162591	0.00219296	1191.43	216.179	5.51131	up
NM_001002861			0.00162568	0.00219296	1822.15	337.899	5.39258	up
XM_927405			0.00162528	0.00219296	2734.12	330.739	8.26672	up
NM_144675	GSG1L	GSG1-like	0.00162154	0.0021894	389.539	91.1343	4.27434	up
NM_182761	FAM170A	family with sequence similarity 170, member A	0.00161958	0.00218753	444.534	107.757	4.12535	up
XM_927512			0.00161914	0.00218753	1733.98	95.7192	18.1153	up
NM_133267	GSX2	GS homeobox 2	0.00161804	0.002187	608.227	70.7805	8.59314	up
NM_032108	SEMA6B	sema domain, transmembrane domain (TM), and cytoplasmic domain, (semaphorin) 6B	0.00161257	0.00218039	26821	4681.08	5.72968	up
BC007526	TRMT2B	TRM2 tRNA methyltransferase 2 homolog B (S. cerevisiae)	0.00160796	0.00217494	128.388	568.472	0.225848	down
XM_929974	LOC348751	hypothetical LOC348751	0.00159972	0.00216456	1711.44	168.494	10.1573	up
BC104911	GLIS1	GLIS family zinc finger 1	0.00159574	0.00215995	1125.12	192.346	5.84942	up
AK096981	LOC729173	hypothetical protein LOC729173	0.00159261	0.00215648	2456.39	549.508	4.47016	up
XM_927422			0.00158439	0.00214612	974.947	193.42	5.04056	up
AK025430			0.00158419	0.00214612	1887.3	142.373	13.256	up
XM_930861			0.00158388	0.00214612	3189.73	630.64	5.05793	up
XM_926123	LOC642669	chromosome 2 open reading frame 27A pseudogene	0.00158285	0.00214612	493.486	105.751	4.6665	up
XM_928676			0.00158112	0.00214476	3350.12	422.493	7.92939	up
XM_927305			0.00158048	0.00214466	4404.9	867.492	5.07774	up
AF463496	LOC445341	TRAFs and NIK-associated protein	0.0015804	0.00214466	242.69	45.1019	5.38093	up
BC035973	SLC22A13	solute carrier family 22 (organic anion transporter), member 13	0.00158019	0.00214466	456.867	79.2364	5.76587	up
NM_001003792	RBMS3	RNA binding motif, single stranded interacting protein 3	0.00157973	0.00214466	646.321	122.366	5.28188	up
XM_930405			0.0015788	0.00214466	2493.12	289.117	8.62321	up
BC008288	UBXN6	UBX domain protein 6	0.0015777	0.00214466	215.391	1195.27	0.180202	down
XM_934249			0.00157252	0.00213844	6014.11	1601.62	3.75503	up
NM_032836	FIZ1	FLT3-interacting zinc finger 1	0.00157077	0.00213683	85.0515	298.566	0.284867	down
XM_499022			0.00156873	0.00213482	5584.17	1463.39	3.81591	up
NM_006119	FGF8	fibroblast growth factor 8 (androgen-induced)	0.00156198	0.00212641	4744.56	707.329	6.70771	up
XM_927416			0.00156124	0.00212615	10759.9	1798.65	5.98221	up
XM_931355			0.00155144	0.00211357	1406.58	173.615	8.10173	up
NM_001004728	OR5A1	olfactory receptor, family 5, subfamily A, member 1	0.00154955	0.00211176	1224.65	171.577	7.13762	up
XM_372723			0.00154916	0.00211176	290.163	61.5425	4.71483	up
NM_019089	HES2	hairy and enhancer of split 2 (Drosophila)	0.00154727	0.00211017	355.289	69.8387	5.08729	up
NM_170685	TAC4	tachykinin 4 (hemokinin)	0.00154596	0.00210913	1798.59	303.353	5.92902	up
NM_001013685			0.00154277	0.00210555	14284.3	2003.98	7.12792	up
AK127999			0.00154226	0.00210555	1499.42	271.105	5.53078	up
AF116641			0.00153374	0.00209473	354.744	41.9755	8.45123	up
XM_928401	LOC645359	PRAME family member	0.00153192	0.00209299	2766.1	166.857	16.5776	up
NM_017811	UBE2R2	ubiquitin-conjugating enzyme E2R 2	0.00153167	0.00209299	129.873	512.488	0.253417	down
XM_934663			0.00152619	0.00208668	433.651	72.815	5.95551	up
BC028583	SENP6	SUMO1/sentrin specific peptidase 6	0.00152556	0.00208657	63.1262	336.294	0.187711	down
XM_934131			0.00152505	0.00208657	599.846	104.217	5.75575	up
AF351616	LAMA1	laminin, alpha 1	0.00152464	0.00208657	2575.14	397.575	6.47711	up
AK128214	OTOG	otogelin	0.00152451	0.00208657	973.938	115.293	8.44749	up
AK027211			0.00152131	0.00208376	2854.02	560.058	5.09593	up
NM_181532	ERAS	ES cell expressed Ras	0.00151583	0.002077	1348.9	148.305	9.09547	up
BC101593	HIST1H1A	histone cluster 1, H1a	0.00151485	0.00207641	2060.03	310.703	6.63022	up
NM_001012509	SLC45A2	solute carrier family 45, member 2	0.0015148	0.00207641	1485.85	213.882	6.94703	up
AF015730	GRIN1	glutamate receptor, ionotropic, N-methyl D-aspartate 1	0.00150887	0.00206972	892.163	100.682	8.86119	up
NM_002782	PSG6	pregnancy specific beta-1-glycoprotein 6	0.00150597	0.00206649	3669.03	255.019	14.3873	up
XM_926063			0.00150375	0.00206418	483.281	69.9816	6.90584	up
XM_928507			0.00149968	0.00205935	622.496	82.7252	7.52487	up
NM_133498	SPACA4	sperm acrosome associated 4	0.00149875	0.00205882	958.451	110.752	8.654	up
XM_933619			0.00149841	0.00205882	2641.08	356.431	7.40979	up
XM_928608			0.00149539	0.00205569	3137.61	643.215	4.87802	up
BX248778	FLJ39632	hypothetical LOC642477	0.00149511	0.00205569	1674.72	111.688	14.9946	up
AK098727	LOC100131530	hypothetical LOC100131530	0.00148883	0.00204815	837.794	194.678	4.30349	up
XM_496688			0.00148253	0.00204023	2004.44	317.038	6.3224	up
AK097033			0.00148105	0.00203893	1438.57	177.851	8.08865	up
NM_001001709	C9orf170	chromosome 9 open reading frame 170	0.00147721	0.00203438	856.571	154.225	5.55405	up
BC073976	FAM27C	family with sequence similarity 27, member C	0.00147641	0.00203403	2845.45	285.043	9.98253	up
AK098147			0.00147574	0.00203384	398.872	93.7878	4.25292	up
NM_153479			0.00147327	0.00203117	1776.44	250.996	7.07756	up
AK131503	SERPINH1	serpin peptidase inhibitor, clade H (heat shock protein 47), member 1, (collagen binding protein 1)	0.00147209	0.00203028	1836.35	202.38	9.07381	up
NM_003937	KYNU	kynureninase (L-kynurenine hydrolase)	0.00146735	0.00202448	135.43	771.027	0.175648	down
NM_001001705			0.00146458	0.0020214	1097.4	174.786	6.27856	up
BC074982	KRTAP9-8	keratin associated protein 9-8	0.0014628	0.00201968	3337.24	421.997	7.90821	up
AB051443	KIAA1656	KIAA1656 protein	0.00145823	0.00201409	353.836	51.1136	6.92254	up
XM_933137			0.00145794	0.00201409	2153.46	346.935	6.20709	up
NM_032924	ZNF3	zinc finger protein 3	0.00145505	0.00201117	246.035	1316.14	0.186937	down
NM_001034846			0.00145332	0.00200952	2976.24	422.734	7.04045	up
XM_934983			0.00145063	0.00200653	1008.94	153.002	6.5943	up
XM_934199			0.00145031	0.00200653	3055.84	560.493	5.45205	up
NM_003664	AP3B1	adaptor-related protein complex 3, beta 1 subunit	0.00145021	0.00200653	73.5953	346.596	0.212337	down
NM_019857	CTPS2	CTP synthase II	0.00144821	0.00200538	3487.44	699.499	4.98562	up
NM_032753	RAX2	retina and anterior neural fold homeobox 2	0.00144728	0.00200482	1334.25	193.172	6.90705	up
NM_018172	FAM86C	family with sequence similarity 86, member C	0.00144453	0.00200175	4995.72	895.78	5.57695	up
NM_000774	CYP2F1	cytochrome P450, family 2, subfamily F, polypeptide 1	0.0014441	0.00200175	1262.01	232.063	5.43824	up
NM_198387	CACNA1G	calcium channel, voltage-dependent, T type, alpha 1G subunit	0.00144262	0.00200056	1274.57	268.829	4.74119	up
NM_002274	KRT13	keratin 13	0.0014415	0.00199974	1332.71	209.226	6.36969	up
AK124119	LOC651337	hypothetical protein LOC651337	0.00143924	0.00199734	1930.62	231.626	8.33509	up
BC053636	H19	H19, imprinted maternally expressed transcript (non-protein coding)	0.00143897	0.00199734	3006.74	413.15	7.27761	up
XM_932719			0.00143875	0.00199734	482.078	54.9291	8.77637	up
NM_014853	SGSM2	small G protein signaling modulator 2	0.0014347	0.00199322	137.634	922.127	0.149257	down
NM_017675	CDHR2	cadherin-related family member 2	0.00142826	0.001985	500.931	148.684	3.36911	up
AY792514	CTLA4	cytotoxic T-lymphocyte-associated protein 4	0.00142486	0.001981	271.927	55.1579	4.92997	up
XM_933537			0.00141998	0.00197494	2760.11	430.705	6.40836	up
NM_000762	CYP2A6	cytochrome P450, family 2, subfamily A, polypeptide 6	0.00141604	0.00197019	551.489	72.1406	7.64464	up
L20469	DRD3	dopamine receptor D3	0.00141436	0.00196858	1222.28	171.217	7.13878	up
NM_033416	IMP4	IMP4, U3 small nucleolar ribonucleoprotein, homolog (yeast)	0.00141397	0.00196858	136.023	747.112	0.182065	down
XM_926154			0.00141384	0.00196858	5660.87	496.879	11.3929	up
AK126078	LOC100130657	hypothetical protein LOC100130657	0.00141195	0.00196738	5009.09	285.735	17.5305	up
NM_006763	BTG2	BTG family, member 2	0.00141029	0.0019658	594.881	2849.35	0.208778	down
AK160365	ARHGEF5	Rho guanine nucleotide exchange factor (GEF) 5	0.00140833	0.00196378	2085.41	412.139	5.05996	up
XM_927430			0.00140543	0.00196046	1945.95	155.668	12.5006	up
NM_001014442	PCOTH	prostate collagen triple helix	0.00140293	0.0019577	6026.76	763.705	7.89148	up
XM_930369			0.00139765	0.00195104	1091.41	157.131	6.94586	up
BC030637	TMEM90B	transmembrane protein 90B	0.00139634	0.00194994	809.819	136.701	5.92403	up
NM_006539	CACNG3	calcium channel, voltage-dependent, gamma subunit 3	0.00139511	0.00194894	1024.62	151.712	6.75376	up
NM_014919			0.00138772	0.00193933	1206.09	251.956	4.7869	up
AK074572	PRRT2	proline-rich transmembrane protein 2	0.00138577	0.00193732	4187.39	1073.4	3.90105	up
NM_002790	PSMA5	proteasome (prosome, macropain) subunit, alpha type, 5	0.0013852	0.00193724	91.5818	1004.04	0.0912135	down
XM_496947	FAM90A5	family with sequence similarity 90, member A5	0.00138256	0.00193425	1032.89	129.398	7.98232	up
NM_001004466	OR10H5	olfactory receptor, family 10, subfamily H, member 5	0.00138192	0.00193408	3413.9	328.017	10.4077	up
AK128221	C1orf175	chromosome 1 open reading frame 175	0.00137763	0.00192879	676.288	148.815	4.5445	up
NM_002784	PSG9	pregnancy specific beta-1-glycoprotein 9	0.00137677	0.0019283	1778.08	199.289	8.92209	up
AJ291712	TRIM55	tripartite motif-containing 55	0.00137285	0.00192351	2151.68	189.056	11.3812	up
BC021178	LOC100288797	hypothetical protein LOC100288797	0.00136978	0.00191993	2495.72	342.268	7.29173	up
XM_925913			0.00136965	0.00191993	2275.75	226.223	10.0598	up
XM_927253			0.00136805	0.00191892	320.029	46.5884	6.86927	up
NM_001076	UGT2B15	UDP glucuronosyltransferase 2 family, polypeptide B15	0.00136443	0.00191455	866.904	73.9714	11.7194	up
BC000567	SEZ6L2	seizure related 6 homolog (mouse)-like 2	0.00135809	0.00190636	3585.41	489.204	7.32907	up
AL117401	POM121L9P	POM121 membrane glycoprotein-like 9, pseudogene	0.00135265	0.00189943	1090.17	142.455	7.65269	up
NM_178568	RTN4RL1	reticulon 4 receptor-like 1	0.00134911	0.00189516	1321.24	283.371	4.66258	up
XM_926554			0.00134691	0.00189276	2565.31	652.665	3.93052	up
NM_015972	POLR1D	polymerase (RNA) I polypeptide D, 16kDa	0.00134528	0.00189118	82.7869	477.089	0.173525	down
XM_930104			0.00134336	0.00188918	6249.7	674.201	9.26979	up
XM_931839			0.00133849	0.00188303	748.135	93.5413	7.99791	up
BC101712	ZNF528	zinc finger protein 528	0.00133626	0.00188058	203.073	47.3996	4.28428	up
BC036241	CCDC144C	coiled-coil domain containing 144C	0.001336	0.00188058	2021.27	199.072	10.1535	up
XM_037523			0.0013355	0.00188058	183.986	1209.47	0.152121	down
XM_931105			0.00133445	0.00188014	1172.89	142.849	8.21074	up
XM_926109			0.00133399	0.00188014	303.787	57.0563	5.32434	up
XM_496791	NCRNA00266C	non-protein coding RNA 266C	0.00133366	0.00188014	2075.85	339.713	6.1106	up
NM_032883	TOX2	TOX high mobility group box family member 2	0.00133222	0.00187909	13317.4	1449.75	9.18603	up
NM_003357	SCGB1A1	secretoglobin, family 1A, member 1 (uteroglobin)	0.00133181	0.00187909	9093.14	910.143	9.99089	up
NM_031450	C11orf68	chromosome 11 open reading frame 68	0.00132731	0.00187356	500.782	2801.42	0.17876	down
AK090626	LOC100127940	hypothetical LOC100127940	0.00132493	0.00187089	684.853	80.2451	8.53452	up
NM_005666	CFHR2	complement factor H-related 2	0.00131584	0.00185875	1235.75	192.268	6.42722	up
BC009073	FAM181A	family with sequence similarity 181, member A	0.00131376	0.00185651	3548.16	691.814	5.12879	up
AK090635	ADM2	adrenomedullin 2	0.00131354	0.00185651	3187.64	440.45	7.23723	up
XM_926053	ZDHHC11B	zinc finger, DHHC-type containing 11B	0.00131207	0.0018555	261.676	49.4494	5.29179	up
BC041767	COL20A1	collagen, type XX, alpha 1	0.00131161	0.0018555	2342.29	369.725	6.33522	up
NM_152570	LINGO2	leucine rich repeat and Ig domain containing 2	0.00131146	0.0018555	710.16	188.275	3.77192	up
XM_932008			0.00130864	0.00185273	2086.12	269.464	7.74172	up
BC039343	HN1	hematological and neurological expressed 1	0.00130854	0.00185273	228.619	1062.33	0.215205	down
NM_152654	DAND5	DAN domain family, member 5	0.00130821	0.00185273	660.613	108.807	6.07144	up
BC065556	RPL23AP82	ribosomal protein L23a pseudogene 82	0.00130626	0.00185143	3189.28	316.231	10.0853	up
XM_375378			0.00130497	0.00185029	548.035	84.296	6.50131	up
XM_175125			0.00130423	0.00184994	1197.27	196.677	6.08749	up
NM_003106	SOX2	SRY (sex determining region Y)-box 2	0.00130328	0.00184928	5856.11	706.197	8.29245	up
NM_152740	HIBADH	3-hydroxyisobutyrate dehydrogenase	0.00129722	0.00184138	110.382	606.644	0.181955	down
BC047025	DRAM2	DNA-damage regulated autophagy modulator 2	0.0012941	0.00183763	97.679	537.354	0.181778	down
NM_153247	SLC29A4	solute carrier family 29 (nucleoside transporters), member 4	0.00129348	0.00183744	2585.58	413.338	6.25537	up
BC109067	PDE4C	phosphodiesterase 4C, cAMP-specific	0.00128562	0.00182696	738.738	115.122	6.41701	up
AK097606	PRKAG1	protein kinase, AMP-activated, gamma 1 non-catalytic subunit	0.00128506	0.00182685	124.197	808.046	0.1537	down
BC095533	XCR1	chemokine (C motif) receptor 1	0.00127783	0.00181725	541.548	105.059	5.15472	up
AF177342	GLOD4	glyoxalase domain containing 4	0.00127778	0.00181725	141.296	655.972	0.215399	down
BC003166	POLE3	polymerase (DNA directed), epsilon 3 (p17 subunit)	0.00127352	0.00181248	3436.36	898.626	3.82402	up
BC001144	DNAJB11	DnaJ (Hsp40) homolog, subfamily B, member 11	0.00127335	0.00181248	121.317	799.068	0.151823	down
BC106932	AMBN	ameloblastin (enamel matrix protein)	0.00127283	0.00181248	550.63	83.6979	6.57878	up
NM_153217	TMEM174	transmembrane protein 174	0.00127258	0.00181248	638.682	102.809	6.21234	up
NM_003925	MBD4	methyl-CpG binding domain protein 4	0.00126814	0.00180754	66.7166	265.127	0.25164	down
NM_001004451	OR1J1	olfactory receptor, family 1, subfamily J, member 1	0.00126806	0.00180754	1026.41	138.679	7.40134	up
XM_371481			0.00126258	0.00180097	632.278	133.535	4.73491	up
BC101007	POTEB	POTE ankyrin domain family, member B	0.00126197	0.00180078	785.926	64.1048	12.26	up
NM_000160	GCGR	glucagon receptor	0.00126097	0.00180002	695.608	79.7187	8.72578	up
AK128286			0.00125613	0.0017938	1240.63	200.923	6.17467	up
NM_032266	C2orf16	chromosome 2 open reading frame 16	0.00125368	0.00179096	431.262	70.6993	6.09995	up
AK000366	CYP2W1	cytochrome P450, family 2, subfamily W, polypeptide 1	0.00125003	0.00178643	1482.64	130.725	11.3417	up
XM_499226			0.00124988	0.00178643	958.486	146.061	6.56225	up
XM_929399			0.00124681	0.00178317	1121.64	122.866	9.12899	up
NM_016454	TMEM85	transmembrane protein 85	0.00124592	0.00178258	266.286	1204.78	0.221025	down
NM_016306	DNAJB11	DnaJ (Hsp40) homolog, subfamily B, member 11	0.0012441	0.00178064	117.026	860.893	0.135936	down
BC029822	PDGFB	platelet-derived growth factor beta polypeptide (simian sarcoma viral (v-sis) oncogene homolog)	0.00124039	0.00177601	894.928	174.281	5.13496	up
NM_005883	APC2	adenomatosis polyposis coli 2	0.00123979	0.00177582	2264.72	619.877	3.65349	up
BC071639	ZNF761	zinc finger protein 761	0.0012382	0.00177421	3701.46	634.176	5.83665	up
NM_001013658	PTX4	pentraxin 4, long	0.00123792	0.00177421	1793.97	167.846	10.6882	up
BC033068	PCDHB13	protocadherin beta 13	0.00123782	0.00177421	1816.03	185.519	9.78894	up
NM_004339	PTTG1IP	pituitary tumor-transforming 1 interacting protein	0.00123458	0.00177103	83.7697	521.387	0.160667	down
XM_932860			0.00123457	0.00177103	709.196	131.355	5.39907	up
XM_497952			0.00123253	0.00176942	2692.3	311.402	8.64573	up
NM_000851	GSTM5	glutathione S-transferase mu 5	0.00123144	0.00176854	800.902	133.409	6.00335	up
XM_373809	LOC388553	hypothetical LOC388553	0.00123024	0.00176748	401.284	52.7522	7.60696	up
NM_001001342	BLOC1S2	biogenesis of lysosomal organelles complex-1, subunit 2	0.00122993	0.00176748	5910.39	916.192	6.45104	up
NM_000808	GABRA3	gamma-aminobutyric acid (GABA) A receptor, alpha 3	0.00122983	0.00176748	1225.21	108.15	11.3288	up
XM_927268			0.00122571	0.00176297	7367.02	512.873	14.3642	up
XM_926621			0.00122363	0.00176065	770.677	83.7104	9.20646	up
AK130550	C20orf70	chromosome 20 open reading frame 70	0.00122351	0.00176065	685.135	108.672	6.3046	up
NM_053281	DACH2	dachshund homolog 2 (Drosophila)	0.00122252	0.0017604	598.147	92.924	6.43695	up
NM_152462	AMAC1	acyl-malonyl condensing enzyme 1	0.00122053	0.0017582	1743.55	294.135	5.92772	up
BC037870	C10orf81	chromosome 10 open reading frame 81	0.00121974	0.00175772	1069.99	85.4518	12.5216	up
NM_181612	KRTAP19-6	keratin associated protein 19-6	0.00121845	0.00175653	343.128	68.908	4.97951	up
NM_017748	CWC25	CWC25 spliceosome-associated protein homolog (S. cerevisiae)	0.00121702	0.00175514	62.3853	253.381	0.246211	down
XM_926229	LOC642452	hypothetical LOC642452	0.00121475	0.00175253	10630.3	1362.24	7.80351	up
NM_006668	CYP46A1	cytochrome P450, family 46, subfamily A, polypeptide 1	0.00121321	0.00175098	1516.44	373.553	4.05952	up
NM_016358	IRX4	iroquois homeobox 4	0.00121089	0.00174829	515.833	91.2879	5.65062	up
NM_024908	WDR76	WD repeat domain 76	0.00121075	0.00174829	593.797	129.601	4.58173	up
NM_001501	GNRH2	gonadotropin-releasing hormone 2	0.00121046	0.00174829	899.516	176.935	5.08387	up
XM_934895			0.00120934	0.00174805	1303.63	117.256	11.1178	up
NM_005750	C4orf6	chromosome 4 open reading frame 6	0.00120827	0.00174717	1842.62	254.752	7.23298	up
AF332237	TTTY6	testis-specific transcript, Y-linked 6 (non-protein coding)	0.00120781	0.00174717	491.701	106.948	4.59756	up
NM_006327	LOC10431	translocase of inner mitochondrial membrane 23 homolog (yeast)-like	0.00120555	0.00174457	442.846	2340.64	0.189199	down
NM_033129	SCRT2	scratch homolog 2, zinc finger protein (Drosophila)	0.00120494	0.00174435	1398.37	232.771	6.0075	up
BC096135	TNP2	transition protein 2 (during histone to protamine replacement)	0.00120491	0.00174435	5240.81	1219.32	4.29816	up
BC100975	RHBDL3	rhomboid, veinlet-like 3 (Drosophila)	0.00120417	0.00174435	411.97	83.2323	4.94964	up
XM_933449			0.00120401	0.00174435	816.511	112.496	7.25811	up
BC027947	HS1BP3	HCLS1 binding protein 3	0.00119933	0.0017389	494.042	82.0886	6.0184	up
AL834467	C12orf41	chromosome 12 open reading frame 41	0.00119826	0.001738	85.7787	363.77	0.235805	down
XM_929646			0.00119782	0.001738	1597.6	227.516	7.02192	up
NM_001004747	OR5T3	olfactory receptor, family 5, subfamily T, member 3	0.00119767	0.001738	299.043	46.5435	6.42503	up
NM_005785	RNF41	ring finger protein 41	0.00119491	0.00173513	725.837	3486.64	0.208177	down
XM_928041			0.00119465	0.00173513	1013.64	78.9222	12.8435	up
NM_178820	FBXO27	F-box protein 27	0.00119266	0.00173319	573.47	100.828	5.68761	up
BC101090	HTR3D	5-hydroxytryptamine (serotonin) receptor 3 family member D	0.00119266	0.00173319	1469.44	182.268	8.06196	up
NM_001007273	DUSP13	dual specificity phosphatase 13	0.00119155	0.00173291	553.82	91.1545	6.07563	up
BC068070	MRPL52	mitochondrial ribosomal protein L52	0.00118967	0.00173085	255.745	908.087	0.28163	down
NM_144644	SPATA4	spermatogenesis associated 4	0.00118759	0.00172847	849.382	102.955	8.24999	up
AK126402	MRPL30	mitochondrial ribosomal protein L30	0.00118554	0.00172616	2795.62	493.413	5.66589	up
NM_006331	EMG1	EMG1 nucleolar protein homolog (S. cerevisiae)	0.00118502	0.00172607	173.924	1224.86	0.141995	down
NM_007161	LST1	leukocyte specific transcript 1	0.00118206	0.00172242	970.13	3733.36	0.259855	down
NM_016263	FZR1	fizzy/cell division cycle 20 related 1 (Drosophila)	0.00118199	0.00172242	1931.72	395.835	4.88011	up
L14813	CELP	carboxyl ester lipase pseudogene	0.00118191	0.00172242	7293.28	1013.4	7.19684	up
AK022708	KIRREL	kin of IRRE like (Drosophila)	0.00118003	0.00172145	974.019	186.532	5.22174	up
NM_001670	ARVCF	armadillo repeat gene deleted in velocardiofacial syndrome	0.00117884	0.00172037	841.432	138.326	6.08295	up
NM_152757	C20orf200	chromosome 20 open reading frame 200	0.00117792	0.00171969	1172.89	90.0364	13.0269	up
AK125828	LOC100132716	hypothetical LOC100132716	0.00117427	0.00171502	1684.1	235.109	7.16307	up
NM_001039884	ZNF826P	zinc finger protein 826, pseudogene	0.00117411	0.00171502	3567.82	451.854	7.89596	up
NM_001005274	OR4A16	olfactory receptor, family 4, subfamily A, member 16	0.00117236	0.00171356	661.723	60.4962	10.9383	up
NM_020815	PCDH10	protocadherin 10	0.00116878	0.00170898	2335.62	524.286	4.45486	up
NM_001039694			0.00116795	0.00170843	1359.66	330.259	4.11696	up
NM_016519	AMBN	ameloblastin (enamel matrix protein)	0.00116231	0.00170083	405.48	68.5518	5.91494	up
XM_496251			0.00116191	0.00170083	9962.58	1602.28	6.21774	up
XM_925975			0.00116009	0.0016989	3166.56	178.932	17.697	up
NM_020646	ASCL3	achaete-scute complex homolog 3 (Drosophila)	0.0011549	0.00169194	599.772	65.5969	9.1433	up
BC074910	ZNF645	zinc finger protein 645	0.00115359	0.00169068	311.158	64.0715	4.85643	up
XM_499019			0.0011524	0.0016896	8079.32	715.399	11.2935	up
NM_005215	DCC	deleted in colorectal carcinoma	0.00114942	0.00168587	745.954	176.771	4.21988	up
NM_001094	ACCN1	amiloride-sensitive cation channel 1, neuronal	0.00114856	0.00168526	1567.95	288.939	5.42658	up
XM_209824			0.00114641	0.00168277	1366.52	172.476	7.92298	up
NM_001006616	TSPAN17	tetraspanin 17	0.00114506	0.00168143	188.228	752.579	0.250111	down
NM_052919			0.00114447	0.00168122	2557.64	286.27	8.93438	up
XM_929412			0.00114296	0.00167964	343.793	70.5189	4.87519	up
AK123337	CROCCP2	ciliary rootlet coiled-coil, rootletin pseudogene 2	0.00114204	0.00167895	1724.99	309.84	5.56736	up
NM_130387	ASB14	ankyrin repeat and SOCS box-containing 14	0.00114011	0.00167677	1058.13	220.772	4.79287	up
XM_930635			0.00113896	0.00167573	11339.3	1682.43	6.73981	up
NM_017521	FEV	FEV (ETS oncogene family)	0.00113874	0.00167573	2201.09	430.071	5.11797	up
BC044598	UBR5	ubiquitin protein ligase E3 component n-recognin 5	0.00113864	0.00167573	87.3864	431.512	0.202512	down
NM_033178	DUX4	double homeobox 4	0.00113859	0.00167573	21188	872.772	24.2767	up
XM_931052			0.00113833	0.00167573	3667.33	410.746	8.92845	up
BC005386	PLA2G1B	phospholipase A2, group IB (pancreas)	0.0011324	0.00166932	931.748	144.401	6.45252	up
BC062733	MGC72080	MGC72080 pseudogene	0.00113215	0.00166932	3396.91	620.277	5.47644	up
NM_003125	SPRR1B	small proline-rich protein 1B	0.00113191	0.00166932	4740.61	541.89	8.74829	up
XM_928455			0.00112884	0.00166601	3004.88	287.482	10.4524	up
BC000178	KCMF1	potassium channel modulatory factor 1	0.00112847	0.00166601	133.363	1015.45	0.131334	down
BC100878	CRYGN	crystallin, gamma N	0.00112563	0.00166257	1829.09	121.845	15.0116	up
XM_929843			0.00112476	0.00166192	332.204	89.7889	3.69983	up
AF462446	LOC100288144	hypothetical LOC100288144	0.00112365	0.00166093	3309.49	368.227	8.98762	up
XM_932735			0.00112225	0.00165952	352.369	70.7521	4.98033	up
NM_031429	RTBDN	retbindin	0.00112148	0.00165902	622.633	100.371	6.20329	up
NM_000177	GSN	gelsolin	0.00112015	0.0016577	204.123	1517.07	0.134551	down
XM_935431			0.00111829	0.00165559	495.272	69.9416	7.08122	up
NM_002447	MST1R	macrophage stimulating 1 receptor (c-met-related tyrosine kinase)	0.00111703	0.00165437	992.952	167.835	5.91625	up
XM_925804			0.00111624	0.00165386	966.515	56.825	17.0086	up
NM_031907	USP26	ubiquitin specific peptidase 26	0.001115	0.00165266	584.409	59.1924	9.87303	up
XM_928210			0.00110871	0.00164397	1522.74	219.287	6.94406	up
NM_080820	DTD1	D-tyrosyl-tRNA deacylase 1 homolog (S. cerevisiae)	0.00110778	0.00164324	271.163	1183.63	0.229094	down
NM_004486	GOLGA2	golgin A2	0.00110683	0.00164247	9154.34	1520.51	6.02059	up
AF217984	PCCB	propionyl CoA carboxylase, beta polypeptide	0.00110353	0.00163823	62.2342	349.924	0.17785	down
XM_294261			0.0011021	0.00163673	1101.43	102.973	10.6963	up
NM_015370	C22orf31	chromosome 22 open reading frame 31	0.00109911	0.00163294	1946.56	202.84	9.59653	up
BC101091	HTR3D	5-hydroxytryptamine (serotonin) receptor 3 family member D	0.00109801	0.00163194	571.753	67.6149	8.45603	up
NM_006695	RUNDC3A	RUN domain containing 3A	0.00109733	0.00163157	767.143	133.122	5.7627	up
AK057380	HIPK4	homeodomain interacting protein kinase 4	0.00109338	0.00162635	2497.29	342.583	7.2896	up
AK125966			0.00109273	0.001626	568.753	79.4765	7.15624	up
NM_001005464	HIST2H3A	histone cluster 2, H3a	0.00108957	0.00162194	1791.6	407.852	4.39278	up
BC063390	C22orf43	chromosome 22 open reading frame 43	0.00108882	0.00162147	994.971	125.197	7.94722	up
NM_181461	PAX3	paired box 3	0.00108624	0.00161825	1454.15	184.595	7.87748	up
XM_930765			0.00108603	0.00161825	22973.9	1288.66	17.8277	up
BC101587	OR7A17	olfactory receptor, family 7, subfamily A, member 17	0.00108584	0.00161825	1313.39	223.665	5.87212	up
XM_380103			0.00108426	0.00161722	3813.43	464.47	8.21028	up
NM_000170	GLDC	glycine dehydrogenase (decarboxylating)	0.00108161	0.0016139	403.878	90.3783	4.46874	up
NM_004955	SLC29A1	solute carrier family 29 (nucleoside transporters), member 1	0.001081	0.00161362	292.462	1449.86	0.201718	down
L20815	CDSN	corneodesmosin	0.00107887	0.00161108	891.106	89.6148	9.94374	up
AK125025			0.00107851	0.00161108	2815.1	348.968	8.06693	up
XM_926417			0.00107732	0.00161003	2211.47	450.162	4.9126	up
XM_931584			0.00107613	0.00160888	20246.5	777.138	26.0526	up
NM_001004688	OR2M2	olfactory receptor, family 2, subfamily M, member 2	0.00107561	0.00160875	1382.36	183.734	7.52371	up
NM_145702	TIGD1	tigger transposable element derived 1	0.00107357	0.00160634	3409.22	572.641	5.9535	up
XM_929031			0.00107019	0.0016019	2439.2	277.61	8.78644	up
BC006300	C1orf170	chromosome 1 open reading frame 170	0.00107015	0.0016019	2960.76	508.557	5.82189	up
XM_926178			0.0010693	0.00160184	1716.02	165.171	10.3893	up
BC014616	DAG1	dystroglycan 1 (dystrophin-associated glycoprotein 1)	0.00106923	0.00160184	5647.42	1417.97	3.98274	up
BC011780	FOXA2	forkhead box A2	0.00106893	0.00160184	1449.31	300.76	4.81883	up
XM_377830			0.00106841	0.00160184	14442.3	518.741	27.841	up
NM_025212	CXXC4	CXXC finger protein 4	0.00106781	0.00160184	656.104	126.441	5.189	up
AK097609	SLFNL1	schlafen-like 1	0.00106384	0.00159681	504.171	107.569	4.68697	up
NM_003358	UGCG	UDP-glucose ceramide glucosyltransferase	0.00106135	0.0015937	125.561	621.314	0.20209	down
NM_001013701	LOC440157	hypothetical LOC440157	0.00106087	0.00159361	1849.9	116.225	15.9166	up
NM_152717	MS4A15	membrane-spanning 4-domains, subfamily A, member 15	0.00105887	0.00159124	1243.37	169.404	7.33968	up
XM_929545			0.00105782	0.00159029	1975.22	212.334	9.30245	up
AK024085	AHI1	Abelson helper integration site 1	0.00105768	0.00159029	650.839	111.361	5.84438	up
AF116619			0.00105698	0.00159029	526.468	60.4181	8.71374	up
BC039677	SFTA2	surfactant associated 2	0.00105688	0.00159029	3397.48	496.067	6.84883	up
NM_138932	A1CF	APOBEC1 complementation factor	0.00105643	0.00159029	2522.42	422.058	5.97648	up
NM_003323	TULP2	tubby like protein 2	0.00105635	0.00159029	822.258	128.392	6.40428	up
NM_014300	SEC11A	SEC11 homolog A (S. cerevisiae)	0.00105633	0.00159029	325.514	1600.9	0.203333	down
NM_001012419	ANKRD20A3	ankyrin repeat domain 20 family, member A3	0.00105567	0.00159029	1327.57	93.9442	14.1315	up
XM_926140			0.00105468	0.00159029	560.907	70.649	7.93935	up
AK057372	ARHGAP42	Rho GTPase activating protein 42	0.00105335	0.00158926	751.379	71.0874	10.5698	up
XM_926086			0.00105247	0.00158856	537.456	67.9609	7.90832	up
NM_020299	AKR1B10	aldo-keto reductase family 1, member B10 (aldose reductase)	0.00105208	0.00158856	794.78	114.833	6.92116	up
NM_001005922	KRTAP5-1	keratin associated protein 5-1	0.00105191	0.00158856	7155.91	965.181	7.41406	up
AB180042	KRTAP21-3	keratin associated protein 21-3	0.00105155	0.00158856	410.087	71.1928	5.76024	up
BC111970	FAM83E	family with sequence similarity 83, member E	0.00104662	0.00158224	845.246	144.161	5.86322	up
NM_012364	OR1Q1	olfactory receptor, family 1, subfamily Q, member 1	0.00104422	0.00157925	1288.91	143.063	9.00944	up
AK097924	ANUBL1	AN1, ubiquitin-like, homolog (Xenopus laevis)	0.00104246	0.00157721	382.029	56.3281	6.78221	up
NM_006673			0.00104182	0.00157688	354.285	1648.75	0.214881	down
AK126120	SYTL1	synaptotagmin-like 1	0.00104122	0.0015766	722.747	151.356	4.77515	up
NM_003212	TDGF1	teratocarcinoma-derived growth factor 1	0.00103849	0.0015731	1349.52	161.183	8.37261	up
XM_370876			0.00103801	0.001573	1556.11	116.376	13.3715	up
AK098307	SPEG	SPEG complex locus	0.00103794	0.001573	6224.87	976.099	6.3773	up
XM_931496			0.00103771	0.001573	3102.81	502.995	6.16868	up
NM_152306			0.00103594	0.00157174	110.454	462.569	0.238785	down
NM_032045	KREMEN1	kringle containing transmembrane protein 1	0.00103392	0.00156931	658.86	125.963	5.23058	up
XM_929203			0.00103055	0.00156481	2805.73	208.391	13.4638	up
NM_138340	ABHD3	abhydrolase domain containing 3	0.00103023	0.00156481	50.7814	373.152	0.136088	down
NM_173810	TTC9C	tetratricopeptide repeat domain 9C	0.00103015	0.00156481	240.185	1029.01	0.233413	down
NM_002479	MYOG	myogenin (myogenic factor 4)	0.00102627	0.00156019	876.192	100.452	8.72252	up
NM_033448	KRT71	keratin 71	0.00102177	0.00155398	303.684	63.672	4.76951	up
XM_068121			0.0010208	0.00155312	3356.79	140.825	23.8367	up
NM_001004463	OR10G7	olfactory receptor, family 10, subfamily G, member 7	0.00102013	0.00155273	1215.26	152.992	7.94328	up
NM_177456	MAGEC3	melanoma antigen family C, 3	0.00101959	0.00155253	824.673	60.5707	13.615	up
BC015358	HTATIP2	HIV-1 Tat interactive protein 2, 30kDa	0.00101654	0.00154851	261.716	1331.18	0.196604	down
XM_927506			0.00101398	0.00154523	1656.68	94.7245	17.4895	up
XM_930903			0.00101339	0.00154495	13120.4	2263.23	5.7972	up
AK095384	PDE4C	phosphodiesterase 4C, cAMP-specific	0.00101168	0.00154296	505.936	81.5883	6.20108	up
AB102894	THPO	thrombopoietin	0.00101111	0.00154272	788.913	150.202	5.25234	up
BC010426			0.00101085	0.00154272	825.754	79.3414	10.4076	up
NM_004158	PSPN	persephin	0.00100957	0.00154161	832.188	138.236	6.02005	up
XM_496731	DUX4L4	double homeobox 4 like 4	0.00100947	0.00154161	22237.4	899.924	24.7103	up
NM_001004134	OR10AD1	olfactory receptor, family 10, subfamily AD, member 1	0.00100931	0.00154161	516.115	82.347	6.26757	up
Y10529	OR7E24	olfactory receptor, family 7, subfamily E, member 24	0.00100676	0.00153918	1855.16	181.18	10.2393	up
NM_033126	PSKH2	protein serine kinase H2	0.00100629	0.00153908	409.946	66.5675	6.15835	up
XM_931305			0.00100579	0.00153893	1239.53	116.062	10.6799	up
NM_006403	NEDD9	neural precursor cell expressed, developmentally down-regulated 9	0.0010052	0.00153866	158.737	1112.25	0.142717	down
NM_152404	UGT3A1	UDP glycosyltransferase 3 family, polypeptide A1	0.00100308	0.00153603	1360.72	242.972	5.60032	up
NM_030955	ADAMTS12	ADAM metallopeptidase with thrombospondin type 1 motif, 12	0.00100282	0.00153603	687.14	145.82	4.71226	up
AK128197			0.000992863	0.00152161	1572.64	159.898	9.83532	up
NM_152568	NKX6-3	NK6 homeobox 3	0.000992552	0.00152161	406.836	83.4875	4.87302	up
NM_022561	GH1	growth hormone 1	0.000992348	0.00152161	1158.36	251.22	4.61092	up
BC069573	KCNK5	potassium channel, subfamily K, member 5	0.000984832	0.00151114	369.478	69.5406	5.31312	up
BC110536	IWS1	IWS1 homolog (S. cerevisiae)	0.000984053	0.00151055	151.751	866.759	0.175079	down
NM_001988	EVPL	envoplakin	0.000983654	0.00151055	2210.83	398.327	5.5503	up
XM_929641			0.000978523	0.00150328	785.212	131.651	5.96433	up
NM_001008404	C14orf180	chromosome 14 open reading frame 180	0.000973588	0.00149631	2519.28	307.311	8.19783	up
BC067110	ECEL1P2	endothelin converting enzyme-like 1, pseudogene 2	0.000972828	0.00149575	397.232	54.3645	7.30682	up
NM_001013693	LDLRAD2	low density lipoprotein receptor class A domain containing 2	0.000972292	0.00149553	893.892	174.445	5.12419	up
NM_001006939	LRRC18	leucine rich repeat containing 18	0.000972229	0.00149553	1428.15	163.431	8.73852	up
AF070658	C17orf81	chromosome 17 open reading frame 81	0.00097148	0.00149549	141.753	880.595	0.160974	down
XM_379839			0.000969306	0.00149275	480.533	81.1759	5.91965	up
BC000518	BASP1	brain abundant, membrane attached signal protein 1	0.000966511	0.00148906	587.814	5429.31	0.108267	down
AK127250	GSTM5	glutathione S-transferase mu 5	0.000965818	0.00148859	406.801	47.8664	8.49867	up
NM_203375			0.000964663	0.00148742	2984.98	372.92	8.00436	up
AL080197	C22orf43	chromosome 22 open reading frame 43	0.000964205	0.00148732	1217.06	162.929	7.46986	up
BC032498	PRELP	proline/arginine-rich end leucine-rich repeat protein	0.000961962	0.00148446	2375.49	410.894	5.78126	up
NM_001039112	FER1L6	fer-1-like 6 (C. elegans)	0.000961378	0.00148416	642.771	112.227	5.72744	up
NM_003015	SFRP5	secreted frizzled-related protein 5	0.000959151	0.00148133	569.415	119.214	4.77643	up
NM_014272	ADAMTS7	ADAM metallopeptidase with thrombospondin type 1 motif, 7	0.00095858	0.00148105	1286.05	225.94	5.69198	up
NM_014142	NUDT5	nudix (nucleoside diphosphate linked moiety X)-type motif 5	0.000957003	0.00147922	185.551	1227.93	0.151108	down
BC071784	SCNN1D	sodium channel, nonvoltage-gated 1, delta	0.000956167	0.00147853	1326.18	195.625	6.77916	up
XM_932981			0.000955288	0.00147777	414.248	65.3204	6.34179	up
NM_018183	SBNO1	strawberry notch homolog 1 (Drosophila)	0.0009545	0.00147716	79.6044	427.188	0.186345	down
NM_001001690			0.000953686	0.0014765	1952.18	239.147	8.16308	up
BC053351	DLX1	distal-less homeobox 1	0.000953181	0.00147632	566.955	81.2112	6.98124	up
NM_001024676	C2orf19	chromosome 2 open reading frame 19	0.000951906	0.00147495	1889.53	191.215	9.8817	up
XM_934744			0.000951305	0.00147462	849.017	133.227	6.37271	up
AK126560			0.000950836	0.0014745	2993.42	606.663	4.93423	up
XM_377941	LOC402269	similar to SLC29A4 protein	0.000950749	0.0014745	782.11	126.227	6.19604	up
NM_178433	LCE3B	late cornified envelope 3B	0.000949672	0.0014739	1609.26	125.121	12.8617	up
AF290004	CHIA	chitinase, acidic	0.00094663	0.00146978	400.886	65.7274	6.09922	up
BC032842	FAM71F1	family with sequence similarity 71, member F1	0.000946119	0.00146959	662.164	136.355	4.85617	up
AK092192	LOC100128501	hypothetical protein LOC100128501	0.000941755	0.00146341	5887.72	836.893	7.03521	up
NM_054032	MRGPRX4	MAS-related GPR, member X4	0.000940084	0.00146141	543.471	90.9521	5.97536	up
BC009689	CCNDBP1	cyclin D-type binding-protein 1	0.00093861	0.00145972	345.615	2280.87	0.151528	down
NM_021624	HRH4	histamine receptor H4	0.000938067	0.00145947	287.763	73.5732	3.91125	up
XM_371312			0.000937956	0.00145947	1144.13	129.616	8.82713	up
BC035719	A1BG	alpha-1-B glycoprotein	0.000937498	0.00145947	707.752	136.92	5.16909	up
NM_016047	SF3B14	splicing factor 3B, 14 kDa subunit	0.00093716	0.00145947	170.394	731.46	0.232951	down
XM_290540			0.000935095	0.00145724	25304.9	3110.01	8.13661	up
XM_927979			0.000934936	0.00145724	568.387	87.592	6.48903	up
BC000334	FADD	Fas (TNFRSF6)-associated via death domain	0.000933551	0.00145603	63.243	289.039	0.218804	down
AK127499	LOC100129498	hypothetical LOC100129498	0.000933264	0.00145603	873.617	133.492	6.54436	up
XM_925903	FAM22E	family with sequence similarity 22, member E	0.000931621	0.00145422	906.832	89.7177	10.1076	up
NM_000911	OPRD1	opioid receptor, delta 1	0.000931076	0.00145397	979.128	213.245	4.59157	up
NM_025042			0.000931073	0.00145397	446.238	70.0296	6.37214	up
XM_930714			0.000929966	0.00145343	9544.48	1016.94	9.38553	up
XM_926425			0.000927061	0.00144949	5238.18	305.034	17.1724	up
NM_007179	INSL6	insulin-like 6	0.00092633	0.00144894	471.56	71.3613	6.60807	up
NM_015397	DCAF12	DDB1 and CUL4 associated factor 12	0.000924679	0.00144696	88.9322	972.069	0.0914875	down
XM_932888			0.000923955	0.00144642	576.886	83.1782	6.93554	up
XM_926093			0.000921633	0.00144338	3722.52	169.208	21.9997	up
NM_016006	ABHD5	abhydrolase domain containing 5	0.00091989	0.00144125	143.245	707.871	0.20236	down
XM_929638			0.000918519	0.0014397	9267.79	1414.78	6.55067	up
XM_930870			0.000917889	0.0014393	1737.22	82.9461	20.9439	up
NM_207334	FAM43B	family with sequence similarity 43, member B	0.00091717	0.00143877	539.895	73.3301	7.36253	up
NM_001013439	FXR1	fragile X mental retardation, autosomal homolog 1	0.000917166	0.00143877	71.5747	467.748	0.15302	down
AK125285	LOC100129785	hypothetical protein LOC100129785	0.00091583	0.00143786	2094.45	411.785	5.08628	up
XM_933514			0.000914092	0.00143573	53.5783	289.048	0.185361	down
NM_006382	CDRT1	CMT1A duplicated region transcript 1	0.000912589	0.00143396	559.5	105.707	5.29292	up
NM_001025454			0.000912324	0.00143396	1092.05	128.428	8.50323	up
NM_133373	PLCD3	phospholipase C, delta 3	0.000911748	0.00143383	4918.15	846.322	5.8112	up
AK131487	PTK7	PTK7 protein tyrosine kinase 7	0.000911636	0.00143383	1692.38	395.96	4.27412	up
NM_018974	UNC93A	unc-93 homolog A (C. elegans)	0.000910592	0.0014332	1639.47	238.7	6.86834	up
NM_015934	NOP58	NOP58 ribonucleoprotein homolog (yeast)	0.000910497	0.0014332	92.6808	704.15	0.131621	down
XM_928757			0.000909442	0.00143258	2275.22	302.235	7.528	up
XM_372876			0.000906755	0.00142894	546.998	49.554	11.0384	up
BC011985	C20orf29	chromosome 20 open reading frame 29	0.000903937	0.00142509	139.476	693.501	0.201119	down
NM_207491	FAM190A	family with sequence similarity 190, member A	0.000903061	0.0014243	2139.06	289.211	7.39618	up
XM_933117			0.000901147	0.00142188	533.503	100.905	5.28719	up
AK000846	SLC7A10	solute carrier family 7, (neutral amino acid transporter, y+ system) member 10	0.000898088	0.00141764	666.051	90.6851	7.34466	up
NM_199046	TEPP	testis, prostate and placenta expressed	0.000896655	0.00141597	1425.89	190.414	7.48836	up
BC065821	OR6B2	olfactory receptor, family 6, subfamily B, member 2	0.00089522	0.00141429	683.948	77.9548	8.77365	up
NM_004693	KRT75	keratin 75	0.000894097	0.00141311	741.026	137.539	5.38774	up
NM_198998	AQP12A	aquaporin 12A	0.000891551	0.00140967	1946.17	165.798	11.7382	up
BC040046	LYPD1	LY6/PLAUR domain containing 1	0.000888817	0.00140593	1419.3	189.707	7.48151	up
BC112102	PCDHA4	protocadherin alpha 4	0.000887566	0.00140454	255.761	45.8437	5.57899	up
XM_927461			0.000887255	0.00140454	369.4	61.5472	6.0019	up
NM_181512			0.000886441	0.00140393	202.356	909.419	0.222512	down
XM_928955			0.00088482	0.00140195	1368.71	94.5227	14.4803	up
NM_001001666	ANO7	anoctamin 7	0.000883959	0.00140117	815.899	148.784	5.48379	up
BC101005	POTEB	POTE ankyrin domain family, member B	0.000881107	0.00139724	695.305	56.0969	12.3947	up
NM_024297	PHF23	PHD finger protein 23	0.000879514	0.00139529	307.14	1459.2	0.210485	down
NM_015985	ANGPT4	angiopoietin 4	0.000878133	0.00139369	862.111	103.294	8.3462	up
NM_030785	RSPH6A	radial spoke head 6 homolog A (Chlamydomonas)	0.000875652	0.00139033	1373.22	237.972	5.77054	up
NM_001507	MLNR	motilin receptor	0.000875268	0.0013903	906.917	187.943	4.82549	up
NM_206899	OR10P1	olfactory receptor, family 10, subfamily P, member 1	0.000875188	0.0013903	1649.4	242.168	6.81097	up
NM_003553	OR1E1	olfactory receptor, family 1, subfamily E, member 1	0.00087076	0.0013843	1795.73	188.852	9.50864	up
XM_933978			0.000869817	0.00138338	1725.93	169.969	10.1544	up
NM_080679	COL11A2	collagen, type XI, alpha 2	0.000869474	0.00138338	845.299	156.507	5.40105	up
XM_931992			0.000867911	0.00138151	483.714	75.1485	6.43678	up
NM_182528	C1QL2	complement component 1, q subcomponent-like 2	0.00086767	0.00138151	1113.18	171.573	6.48808	up
AK124551	HEATR7A	HEAT repeat containing 7A	0.000866939	0.00138113	5560.45	1308.99	4.24788	up
NM_000847	GSTA3	glutathione S-transferase alpha 3	0.000865981	0.00138018	1582.24	165.46	9.56266	up
AB032956	GALNTL1	UDP-N-acetyl-alpha-D-galactosamine:polypeptide N-acetylgalactosaminyltransferase-like 1	0.000865883	0.00138018	706.551	79.0414	8.939	up
XM_934562			0.000865651	0.00138018	5360.7	880.942	6.08519	up
BC101198	CNFN	cornifelin	0.000863662	0.00137822	1464.53	319.444	4.58462	up
XM_114303			0.000860221	0.00137331	747.996	82.0685	9.11429	up
Y14442	OR1F1	olfactory receptor, family 1, subfamily F, member 1	0.000859105	0.00137211	890.4	136.053	6.54451	up
NM_001676	ATP12A	ATPase, H+/K+ transporting, nongastric, alpha polypeptide	0.0008578	0.0013706	334.776	63.4696	5.27459	up
NM_004342	CALD1	caldesmon 1	0.000855726	0.00136786	3285.49	406.334	8.0857	up
XM_931670			0.000855344	0.00136783	918.637	159.782	5.74931	up
XM_496946	FAM90A13	family with sequence similarity 90, member A13	0.000854093	0.0013664	1571.83	199.184	7.89137	up
NM_002272	KRT4	keratin 4	0.000851987	0.00136361	1258.04	189.192	6.64955	up
XM_497731			0.000850515	0.00136183	505.852	49.0277	10.3177	up
BC009726	PRSS22	protease, serine, 22	0.000850313	0.00136183	683.753	129.844	5.26596	up
NM_001013358	OR9G9	olfactory receptor, family 9, subfamily G, member 9	0.000849746	0.00136175	953.676	146.808	6.49606	up
BC101100	SLC36A2	solute carrier family 36 (proton/amino acid symporter), member 2	0.000849164	0.00136139	402.253	65.7184	6.12086	up
NM_001017397	TRIM36	tripartite motif-containing 36	0.000847985	0.00136008	555.936	114.241	4.86635	up
BC094735	SLC2A11	solute carrier family 2 (facilitated glucose transporter), member 11	0.000847815	0.00136008	2849.74	329.861	8.6392	up
XM_929573			0.000847714	0.00136008	3424.31	265.382	12.9033	up
NM_000769	CYP2C19	cytochrome P450, family 2, subfamily C, polypeptide 19	0.000846321	0.00135913	348.548	60.7426	5.73811	up
CR604997	FCN3	ficolin (collagen/fibrinogen domain containing) 3 (Hakata antigen)	0.000846228	0.00135913	1045.52	128.253	8.15204	up
BC000650	FBXO9	F-box protein 9	0.000845765	0.00135913	144.4	1052.66	0.137176	down
XM_934451			0.000844378	0.00135774	4046.44	362.721	11.1558	up
M20879	PSG1	pregnancy specific beta-1-glycoprotein 1	0.000844102	0.00135774	2626.51	274.834	9.55674	up
U60665	C6orf10	chromosome 6 open reading frame 10	0.000843834	0.00135774	1415.7	179.393	7.89164	up
BC040178	GTPBP5	GTP binding protein 5 (putative)	0.000841971	0.00135559	354.966	68.1744	5.20674	up
XM_927384			0.00083971	0.00135253	2538.23	431.602	5.88095	up
BC007106	TIMM17A	translocase of inner mitochondrial membrane 17 homolog A (yeast)	0.000836234	0.0013475	169.021	974.081	0.173519	down
NM_014814	PSMD6	proteasome (prosome, macropain) 26S subunit, non-ATPase, 6	0.000835981	0.0013475	103.628	600.025	0.172706	down
XM_928489			0.000835269	0.00134709	25609.7	2832.98	9.03982	up
XM_932356			0.000834804	0.00134692	1650.26	296.106	5.5732	up
NM_014276	RBPJL	recombination signal binding protein for immunoglobulin kappa J region-like	0.000834719	0.00134692	378.498	53.6692	7.05242	up
BC100807	SLC2A11	solute carrier family 2 (facilitated glucose transporter), member 11	0.000834317	0.00134692	3789.83	696.448	5.44166	up
AK091408	PROM2	prominin 2	0.000832468	0.00134487	7429.64	1400.98	5.30317	up
XM_929711			0.000831467	0.00134382	482.426	80.4086	5.99969	up
BC074720	PRPH2	peripherin 2 (retinal degeneration, slow)	0.000830788	0.0013433	707.008	92.0529	7.68046	up
BC039243	FGFR2	fibroblast growth factor receptor 2	0.000829076	0.0013411	647.093	104.211	6.20947	up
BC007524	SPAG9	sperm associated antigen 9	0.000828192	0.00134024	2124.33	333.061	6.37821	up
AB058757	SLITRK2	SLIT and NTRK-like family, member 2	0.000826752	0.00133848	400.118	73.9895	5.40777	up
BC070359	DEFB129	defensin, beta 129	0.000824975	0.00133618	3821.43	474.752	8.04932	up
NM_001033583	ACOT9	acyl-CoA thioesterase 9	0.000824865	0.00133618	85.8751	719.11	0.119419	down
BC101406	HAND2	heart and neural crest derivatives expressed 2	0.000824665	0.00133618	3343.4	419.525	7.96949	up
AK058068	PRSS54	protease, serine, 54	0.000823095	0.00133484	1006.17	118.011	8.52606	up
NM_003745	SOCS1	suppressor of cytokine signaling 1	0.000821447	0.00133274	87.7099	425.949	0.205917	down
NM_001039704			0.000821179	0.00133274	4857.66	512.541	9.47759	up
XM_927653			0.000819858	0.0013313	2160.4	360.525	5.99236	up
NM_138809	CMBL	carboxymethylenebutenolidase homolog (Pseudomonas)	0.000818572	0.00132978	945.146	117.109	8.07062	up
XM_927814			0.000818407	0.00132978	2162.87	176.971	12.2216	up
BC038289	CCL14	chemokine (C-C motif) ligand 14	0.000816182	0.00132704	1910.8	230.713	8.28214	up
NM_012406	PRDM4	PR domain containing 4	0.00081602	0.00132704	129.79	664.993	0.195175	down
NM_000280	PAX6	paired box 6	0.000812465	0.00132213	3635.58	599.349	6.06589	up
XM_926325	LOC642619	similar to hypothetical protein LOC375127	0.000810025	0.00131873	1466.97	115.512	12.6997	up
AK130567	LOC100132481	hypothetical protein LOC100132481	0.000809969	0.00131873	311.426	53.4271	5.82899	up
BC030994	CGB8	chorionic gonadotropin, beta polypeptide 8	0.000809176	0.00131848	2547.99	560.147	4.54878	up
NM_001824	CKM	creatine kinase, muscle	0.000808991	0.00131848	1457.68	169.42	8.60394	up
NM_014868	RNF10	ring finger protein 10	0.000808936	0.00131848	75.3077	304.264	0.247508	down
XM_933547			0.000807842	0.001318	480.419	84.881	5.65991	up
NM_001012301	ARSI	arylsulfatase family, member I	0.00080768	0.001318	757.067	180.239	4.20035	up
NM_007028	TRIM31	tripartite motif-containing 31	0.000806934	0.00131766	2154.87	374.579	5.75279	up
XM_930948			0.000805167	0.00131534	3379.97	548.128	6.16638	up
XM_931142			0.00080472	0.00131517	318.378	56.5204	5.63297	up
XM_926986			0.000803978	0.00131453	1357.4	325.202	4.17402	up
NM_001025231	KPRP	keratinocyte proline-rich protein	0.000801402	0.00131088	1044.72	125.145	8.34806	up
NM_172238	TFAP2D	transcription factor AP-2 delta (activating enhancer binding protein 2 delta)	0.000800538	0.00131003	791.39	100.905	7.84291	up
XM_168578			0.000800383	0.00131003	4295.22	599.373	7.16619	up
NM_001005200	OR8H2	olfactory receptor, family 8, subfamily H, member 2	0.000799702	0.0013098	226.648	46.1144	4.9149	up
XM_927289			0.000799161	0.00130948	2698.86	376.196	7.17409	up
NM_001004687	OR2L3	olfactory receptor, family 2, subfamily L, member 3	0.000798586	0.0013091	833.452	178.269	4.67525	up
AK075146	CCNDBP1	cyclin D-type binding-protein 1	0.000798551	0.0013091	252.929	2163.96	0.116882	down
BC053576	UGT1A10	UDP glucuronosyltransferase 1 family, polypeptide A10	0.00079689	0.00130745	1176.75	220.77	5.33021	up
NM_014592	KCNIP1	Kv channel interacting protein 1	0.000796582	0.00130745	421.384	62.3267	6.76088	up
AK126844	FLJ44896	FLJ44896 protein	0.000796236	0.00130745	612.52	61.9491	9.88747	up
NM_014476	PDLIM3	PDZ and LIM domain 3	0.000795914	0.00130745	425.859	95.762	4.44705	up
BC013003	ANP32B	acidic (leucine-rich) nuclear phosphoprotein 32 family, member B	0.000794679	0.00130609	493.657	2030.36	0.243137	down
NM_015681	B9D1	B9 protein domain 1	0.000794153	0.00130579	593.732	96.1474	6.17522	up
XM_931551			0.000792521	0.00130367	4804.52	1139.57	4.21608	up
BC112028	FLJ40504	keratin 18 pseudogene	0.000791963	0.00130332	1677.97	153.169	10.9551	up
NM_004813	PEX16	peroxisomal biogenesis factor 16	0.000791043	0.00130237	71.1866	652.236	0.109142	down
NM_000224	KRT18	keratin 18	0.00079052	0.00130207	591.65	55.35	10.6893	up
XM_933312			0.00079008	0.00130192	719.734	128.715	5.59166	up
AY640934	YIPF5	Yip1 domain family, member 5	0.00078868	0.00130017	84.252	482.237	0.174711	down
XM_371535			0.000788561	0.00130017	1741.45	134.844	12.9146	up
NM_152742	GPC2	glypican 2	0.000788073	0.00130017	1911.69	508.682	3.75812	up
AK090755	GRSF1	G-rich RNA sequence binding factor 1	0.000787933	0.00130017	175.583	834.673	0.210362	down
NM_024056	TMEM106C	transmembrane protein 106C	0.000787098	0.00129983	48.4429	240.289	0.201602	down
XM_931156			0.000787038	0.00129983	2934.99	425.517	6.89748	up
AB096943	KRTAP19-1	keratin associated protein 19-1	0.000786657	0.00129983	4182.4	334.302	12.5109	up
NM_024032	C17orf53	chromosome 17 open reading frame 53	0.000785598	0.00129905	354.247	51.0781	6.9354	up
NM_001004476	OR10K2	olfactory receptor, family 10, subfamily K, member 2	0.000779907	0.0012902	442.054	72.5394	6.09398	up
NM_001001663	TMEM211	transmembrane protein 211	0.000777083	0.00128609	4457.4	435.625	10.2322	up
NM_001023569			0.000777063	0.00128609	20175.3	740.327	27.2519	up
BC062325	USP34	ubiquitin specific peptidase 34	0.000776391	0.00128607	116.473	534.418	0.217945	down
BC055314	EMG1	EMG1 nucleolar protein homolog (S. cerevisiae)	0.000775863	0.00128576	134.984	1006.2	0.134153	down
BC069445	SPRR4	small proline-rich protein 4	0.000775792	0.00128576	3707.39	468.716	7.90968	up
BC110847	COMP	cartilage oligomeric matrix protein	0.000775718	0.00128576	574.319	70.9388	8.09598	up
BC108729	GSTM4	glutathione S-transferase mu 4	0.000773138	0.00128292	107.355	492.012	0.218195	down
AK131409	ZNF841	zinc finger protein 841	0.000771312	0.00128045	718.196	83.0025	8.6527	up
NM_001001788	RAET1G	retinoic acid early transcript 1G	0.000770644	0.0012799	1114.8	156.794	7.10995	up
BC008922	PRR5L	proline rich 5 like	0.000769687	0.00127887	2157.19	366.254	5.88987	up
NM_001007533	DYSFIP1	dysferlin interacting protein 1	0.00076757	0.00127592	2200.66	308.392	7.13591	up
XM_926575			0.000766301	0.00127437	45972.7	3229.54	14.2351	up
NM_032805	ZSCAN10	zinc finger and SCAN domain containing 10	0.00076563	0.00127381	2315.53	335.342	6.90497	up
BC047663	C6orf201	chromosome 6 open reading frame 201	0.000764255	0.00127208	522.745	52.5679	9.94419	up
BC003179	MALL	mal, T-cell differentiation protein-like	0.000763992	0.00127208	398.943	55.722	7.15951	up
NM_006834	RAB32	RAB32, member RAS oncogene family	0.00076169	0.00126893	333.173	1382.46	0.241	down
XM_926437	TRIM43B	tripartite motif-containing 43B	0.000761664	0.00126893	434.867	100.984	4.30631	up
NM_178172	GPIHBP1	glycosylphosphatidylinositol anchored high density lipoprotein binding protein 1	0.000760063	0.00126733	1211.42	165.634	7.31385	up
XM_929921			0.000758926	0.00126599	1021.75	109.124	9.36326	up
NM_031854	KRTAP4-12	keratin associated protein 4-12	0.000758757	0.00126599	3069.55	493.441	6.22069	up
XM_927240			0.000758284	0.00126599	2879.09	240.087	11.9918	up
NM_003181	T	T, brachyury homolog (mouse)	0.000758201	0.00126599	654.011	111.079	5.88779	up
CR456535	P2RX6	purinergic receptor P2X, ligand-gated ion channel, 6	0.000758171	0.00126599	1049.44	98.2902	10.6769	up
BC069329	IFNA21	interferon, alpha 21	0.000758048	0.00126599	1081.66	184.892	5.8502	up
NM_199459	C10orf71	chromosome 10 open reading frame 71	0.000754666	0.00126222	879.884	129.252	6.80752	up
BC110619	KRTAP9-2	keratin associated protein 9-2	0.000753972	0.00126161	3486.72	333.093	10.4677	up
NM_007063			0.000753229	0.00126093	150.511	855.424	0.175949	down
AK026076	ZNF395	zinc finger protein 395	0.000751995	0.00125942	314.505	1382.46	0.227497	down
AF152527	PCDHB17	protocadherin beta 17 pseudogene	0.000751705	0.00125942	2766.58	294.29	9.40088	up
BC095508	VN1R1	vomeronasal 1 receptor 1	0.000751485	0.00125942	952.15	158.343	6.01322	up
BC007078	ZNF273	zinc finger protein 273	0.000750997	0.00125941	1373.22	118.546	11.5838	up
NM_003074	SMARCC1	SWI/SNF related, matrix associated, actin dependent regulator of chromatin, subfamily c, member 1	0.000750981	0.00125941	85.5818	491.178	0.174238	down
XM_930297			0.000750901	0.00125941	8708.7	658.71	13.2208	up
AF332229	GOLGA2P2Y	golgin A2 pseudogene 2, Y-linked	0.000749868	0.00125919	3515.18	479.03	7.33811	up
NM_014310	RASD2	RASD family, member 2	0.000749071	0.00125841	241.095	47.0397	5.12535	up
NM_001898	CST1	cystatin SN	0.00074892	0.00125841	1473.4	108.392	13.5932	up
NM_173178	IL1F8	interleukin 1 family, member 8 (eta)	0.000745732	0.00125392	812.768	126.226	6.43901	up
XM_931571			0.000745328	0.00125379	1598.89	238.521	6.70334	up
BC044226	MYBPH	myosin binding protein H	0.000743739	0.00125167	731.514	113.086	6.46866	up
NM_001711	BGN	biglycan	0.000741791	0.00124895	932.666	99.4539	9.37788	up
BC034608	ZFP41	zinc finger protein 41 homolog (mouse)	0.000741576	0.00124895	1143.17	255.81	4.46881	up
BC004380	CKLF	chemokine-like factor	0.000741372	0.00124895	1099.35	6269.75	0.175342	down
BC040430	CYP27A1	cytochrome P450, family 27, subfamily A, polypeptide 1	0.000741166	0.00124895	190.245	956.17	0.198966	down
NM_004078	CSRP1	cysteine and glycine-rich protein 1	0.000740654	0.00124895	77.2644	595.253	0.129801	down
XM_928954			0.000740166	0.00124895	944.986	140.015	6.74918	up
BC093893	LCN15	lipocalin 15	0.000739363	0.00124819	1260.49	150.065	8.39962	up
NM_052926	PNMA5	paraneoplastic antigen like 5	0.000738647	0.00124754	839.077	219.178	3.82829	up
NM_182539	TCTE1	t-complex-associated-testis-expressed 1	0.00073845	0.00124754	1245.45	198.416	6.27695	up
BC071747	CLDN2	claudin 2	0.000737619	0.00124691	487.37	96.7682	5.03647	up
XM_498627			0.000731686	0.00123743	16018.6	975.285	16.4245	up
NM_032301	FBXW9	F-box and WD repeat domain containing 9	0.000730834	0.00123655	407.951	110.385	3.69572	up
XM_932580			0.000729923	0.00123556	124.283	535.016	0.232298	down
NM_018670	MESP1	mesoderm posterior 1 homolog (mouse)	0.000729682	0.00123556	685.817	159.977	4.28697	up
XM_934132			0.000726866	0.00123148	9070.7	868.759	10.441	up
NM_004502	HOXB7	homeobox B7	0.000726627	0.00123148	2611.48	289.374	9.02459	up
CR600536	FLJ39582	hypothetical LOC439931	0.000725867	0.00123089	823.744	113.182	7.27807	up
XM_926237			0.000725449	0.00123073	4025.3	434.268	9.26917	up
NM_001005205	OR8J1	olfactory receptor, family 8, subfamily J, member 1	0.000724445	0.00122958	1301.56	119.392	10.9015	up
XM_930766			0.000723386	0.00122833	23034.2	3946.03	5.8373	up
NM_001660	ARF4	ADP-ribosylation factor 4	0.00072185	0.00122627	71.4942	579.332	0.123408	down
NM_000741	CHRM4	cholinergic receptor, muscarinic 4	0.000721802	0.00122627	992.241	108.58	9.13834	up
NM_172214	CAMKK2	calcium/calmodulin-dependent protein kinase kinase 2, beta	0.000721652	0.00122627	276.303	1614.98	0.171088	down
AF116664			0.000721448	0.00122627	120.826	543.812	0.222183	down
AK127460			0.000721159	0.00122627	879.241	156.921	5.60309	up
XM_930795			0.000719573	0.00122515	7442.07	1146.83	6.48924	up
BC004421	ZNF330	zinc finger protein 330	0.000717857	0.00122278	145.721	1033.46	0.141004	down
NM_178356	LCE4A	late cornified envelope 4A	0.00071774	0.00122278	2025.55	199.008	10.1783	up
XM_933375			0.000715902	0.00122054	5403.01	512.847	10.5353	up
AF132297	CISH	cytokine inducible SH2-containing protein	0.000714369	0.00121848	88.0532	1020.1	0.0863186	down
AK125824	LOC100130698	hypothetical LOC100130698	0.000714021	0.00121843	652.48	81.6855	7.98772	up
BC021541	PAAF1	proteasomal ATPase-associated factor 1	0.000713818	0.00121843	80.2802	445.639	0.180146	down
XM_930140			0.000713348	0.00121838	2109.62	189.926	11.1076	up
BC008956	CCDC106	coiled-coil domain containing 106	0.000712594	0.00121764	842.729	196.127	4.29687	up
XM_371469			0.000710641	0.00121485	717.981	77.3817	9.27844	up
AF318325	LOC100192379	hypothetical LOC100192379	0.000709445	0.00121336	1672.92	219.095	7.63557	up
XM_496961			0.000707103	0.0012099	1821.84	220.115	8.27678	up
AK097485	KIAA0556	KIAA0556	0.000707066	0.0012099	2844.87	271.692	10.4709	up
NM_000483	APOC2	apolipoprotein C-II	0.000706563	0.0012099	1494.57	201.778	7.40702	up
XM_370934	LOC388210	similar to GM17625	0.000706479	0.0012099	4741.77	477.946	9.92114	up
XM_932868			0.000705553	0.00120943	4754.35	491.81	9.66704	up
AK130578	LOC400558	hypothetical LOC400558	0.000705388	0.00120943	2264.82	238.902	9.48013	up
AK093672	RTBDN	retbindin	0.000705057	0.00120943	3599.18	536.334	6.71071	up
NM_022342	KIF9	kinesin family member 9	0.000704494	0.00120925	360.766	64.203	5.61914	up
XM_930480			0.00070335	0.00120784	2461.07	444.835	5.53256	up
NM_144990	SLFNL1	schlafen-like 1	0.000702193	0.0012064	1303.79	198.952	6.55327	up
BC070482	HMGB3	high-mobility group box 3	0.000702028	0.0012064	824.813	101.464	8.1291	up
XM_373491			0.00070123	0.00120584	276.212	36.8943	7.48659	up
XM_933551			0.000700707	0.00120548	803.347	95.6163	8.40178	up
NM_031464	RPS6KL1	ribosomal protein S6 kinase-like 1	0.000699083	0.00120324	2678.68	620.088	4.31985	up
XM_927187			0.000698531	0.00120283	4052.58	713.046	5.68347	up
NM_024104	C19orf42	chromosome 19 open reading frame 42	0.000696639	0.00120012	198.509	1059.6	0.187343	down
XM_372632			0.000696129	0.00119979	3085.14	251.972	12.244	up
NM_133448	TMEM132D	transmembrane protein 132D	0.000695838	0.00119979	1488.7	271.051	5.49233	up
NM_139250	CTAG1A	cancer/testis antigen 1A	0.00069549	0.00119978	2715.53	335.185	8.10159	up
AK001155	ATP6V1D	ATPase, H+ transporting, lysosomal 34kDa, V1 subunit D	0.000695242	0.00119978	410.01	45.2926	9.05248	up
BC007028	CELA3A	chymotrypsin-like elastase family, member 3A	0.000693088	0.00119672	796.847	113.848	6.99921	up
NM_001039500	VWA5B1	von Willebrand factor A domain containing 5B1	0.000692593	0.00119641	6429.04	677.021	9.49608	up
NM_053041	COMMD7	COMM domain containing 7	0.00069173	0.00119547	444.148	2022.87	0.219563	down
NM_001004306	CCDC144NL	coiled-coil domain containing 144 family, N-terminal like	0.000691639	0.00119547	949.505	107.51	8.83177	up
NM_014603	CDR2L	cerebellar degeneration-related protein 2-like	0.000685768	0.00118624	2721.46	519.744	5.23616	up
XM_929363			0.000684984	0.00118543	3347.54	188.886	17.7226	up
NM_178520	TMEM105	transmembrane protein 105	0.000684481	0.0011851	1828.51	385.859	4.7388	up
XM_926179			0.000682989	0.00118306	1629.43	250.602	6.50206	up
XM_926658			0.000681789	0.00118152	3669.16	454.541	8.07223	up
AF262403	LGTN	ligatin	0.000680357	0.00117958	179.682	1455.45	0.123455	down
BC103887	FOXD4L6	forkhead box D4-like 6	0.000679993	0.00117948	10140.6	1007.97	10.0604	up
AY462872	POTEE	POTE ankyrin domain family, member E	0.000678111	0.00117676	343.025	42.9741	7.98214	up
XM_495856			0.000677433	0.00117612	13990.5	414.858	33.7236	up
NM_014604	TAX1BP3	Tax1 (human T-cell leukemia virus type I) binding protein 3	0.000676799	0.00117556	74.8824	381.636	0.196214	down
NM_003317	NKX2-1	NK2 homeobox 1	0.00067661	0.00117556	710.743	95.8467	7.41541	up
AK126965	MDGA1	MAM domain containing glycosylphosphatidylinositol anchor 1	0.00067555	0.00117447	2399.28	244.694	9.80524	up
AK125488			0.000674879	0.00117384	3137.48	295.085	10.6325	up
XM_933051			0.000674408	0.00117356	1346.34	306.272	4.39591	up
NM_012315	KLK9	kallikrein-related peptidase 9	0.000673486	0.00117249	3581.16	468.219	7.64847	up
BC032362	TREM2	triggering receptor expressed on myeloid cells 2	0.000672441	0.00117121	2207.73	172.71	12.7829	up
NM_012071	COMMD3	COMM domain containing 3	0.000672266	0.00117121	269.635	1205.2	0.223727	down
BC000866	TIMP1	TIMP metallopeptidase inhibitor 1	0.000668394	0.00116523	439.691	3524.82	0.124742	down
NM_018246	CCDC25	coiled-coil domain containing 25	0.000667979	0.00116504	1801	353.669	5.09234	up
XM_925814			0.000667328	0.00116444	1573.72	131.585	11.9597	up
XM_929617			0.000666849	0.00116414	4992.88	906.232	5.5095	up
XM_933411			0.000665611	0.00116252	700.603	92.4936	7.57461	up
NM_152367	C1orf161	chromosome 1 open reading frame 161	0.000664963	0.00116192	728.834	102.524	7.10892	up
NM_207453			0.000662445	0.00115806	1208.12	177.573	6.80354	up
NM_020814	2011-03-04	membrane-associated ring finger (C3HC4) 4	0.0006614	0.00115676	1271.67	226.94	5.60356	up
XM_935088			0.000661327	0.00115676	860.948	122.849	7.00818	up
XM_934625			0.000660435	0.00115614	1006.57	107.477	9.36546	up
XM_933485			0.00065975	0.00115548	8354.37	2055.76	4.06388	up
AK091941	KANK4	KN motif and ankyrin repeat domains 4	0.000658942	0.0011546	3649.33	487.041	7.49286	up
NM_001144	AMFR	autocrine motility factor receptor	0.000657642	0.00115285	307.568	1227.63	0.250539	down
NM_024540	MRPL24	mitochondrial ribosomal protein L24	0.000655981	0.00115047	427.309	2523.9	0.169305	down
NM_001039784			0.00065533	0.00114986	610.228	88.7188	6.87822	up
BC006334	KCNH6	potassium voltage-gated channel, subfamily H (eag-related), member 6	0.00065482	0.0011495	720.485	86.9583	8.2854	up
BC112178	OR10H2	olfactory receptor, family 10, subfamily H, member 2	0.00065379	0.00114822	2420.08	240.9	10.046	up
AF289560	MPPE1	metallophosphoesterase 1	0.000652695	0.00114683	103.661	782.173	0.13253	down
XM_929696			0.000652643	0.00114683	4786.87	678.811	7.05185	up
NM_006079	CITED2	Cbp/p300-interacting transactivator, with Glu/Asp-rich carboxy-terminal domain, 2	0.00065241	0.00114683	266.041	1065.8	0.249616	down
NM_152291	MUC7	mucin 7, secreted	0.000651308	0.00114599	1827.02	283.418	6.44639	up
AF277188			0.000651057	0.00114599	950.964	100.82	9.4323	up
XM_932362			0.000650543	0.00114571	4182.38	587.455	7.11949	up
NM_001024733			0.000650184	0.00114561	904.428	72.8927	12.4077	up
AK097143			0.000649301	0.00114458	38867.1	4154.19	9.35613	up
AY234180	BCL2A1	BCL2-related protein A1	0.000648822	0.00114427	282.376	1985.58	0.142214	down
NM_007352	CELA3B	chymotrypsin-like elastase family, member 3B	0.000647684	0.00114279	1036.09	139.692	7.41696	up
XM_932288			0.000645846	0.00114008	5650.63	622.737	9.07387	up
XM_928783			0.000645601	0.00114008	1682.34	110.443	15.2326	up
XM_926378			0.000644657	0.00113905	1402.13	165.847	8.45438	up
XM_927706			0.00064333	0.00113723	1229.79	185.495	6.62977	up
AK023372			0.000642647	0.00113655	717.196	79.884	8.97796	up
XM_932532			0.00064214	0.00113619	9815.3	281.524	34.8649	up
NM_033412	MCART1	mitochondrial carrier triple repeat 1	0.000641697	0.00113593	1049.89	248.376	4.22703	up
NM_031430	RILP	Rab interacting lysosomal protein	0.000641278	0.00113572	263.308	1879.35	0.140106	down
XM_927306			0.000641098	0.00113572	599.714	112.497	5.33091	up
XM_497474			0.000641065	0.00113572	1156.85	128.124	9.02915	up
XM_059104			0.000640832	0.00113572	362.917	60.729	5.976	up
XM_927783			0.000639906	0.00113541	1549.1	105.596	14.67	up
NM_001010926	HES5	hairy and enhancer of split 5 (Drosophila)	0.000635877	0.00112879	1012.64	101.347	9.99179	up
BC030228	MYL4	myosin, light chain 4, alkali; atrial, embryonic	0.000635411	0.0011285	229.691	1291.57	0.177839	down
BC048273	C1orf113	chromosome 1 open reading frame 113	0.000634386	0.0011272	2539.57	195.678	12.9783	up
NM_004112	FGF11	fibroblast growth factor 11	0.000633151	0.00112606	619.562	79.8912	7.75507	up
BC098268	C10orf28	chromosome 10 open reading frame 28	0.000631649	0.00112392	47.3444	239.173	0.197951	down
XM_934573			0.00063128	0.00112379	3884.95	386.166	10.0603	up
XM_928991			0.000630799	0.00112346	919.519	93.2978	9.85574	up
AF084530	DMTF1	cyclin D binding myb-like transcription factor 1	0.000630381	0.00112325	65.9482	350.347	0.188237	down
BC050562	LOC222699	transducer of ERBB2, 2 pseudogene	0.000630242	0.00112325	1109.12	148.444	7.47167	up
NM_001004735	OR5D14	olfactory receptor, family 5, subfamily D, member 14	0.000629915	0.00112325	3052.09	401.336	7.60482	up
XM_934768			0.000629774	0.00112325	1149.19	174.294	6.5934	up
NM_014289	CAPN6	calpain 6	0.000629529	0.00112325	1223.33	119.401	10.2455	up
XM_926200			0.000629517	0.00112325	1020.93	92.1896	11.0743	up
AK027222	A1BGAS	A1BG antisense RNA (non-protein coding)	0.000628475	0.00112302	3454.8	408.46	8.45811	up
BC047159	PHACTR1	phosphatase and actin regulator 1	0.000628473	0.00112302	766.237	165.071	4.64186	up
BC000844	IER3	immediate early response 3	0.000628385	0.00112302	384.586	2022.96	0.19011	down
NM_001487	BLOC1S1	biogenesis of lysosomal organelles complex-1, subunit 1	0.000628372	0.00112302	2870.46	12555.9	0.228615	down
NM_006590	USP39	ubiquitin specific peptidase 39	0.000627666	0.00112302	67.7559	388.772	0.174282	down
AK124809	COX11	COX11 cytochrome c oxidase assembly homolog (yeast)	0.00062644	0.00112203	1001.68	114.331	8.76125	up
XM_927780			0.00062619	0.00112203	2649.21	271.76	9.74832	up
NM_006802	SF3A3	splicing factor 3a, subunit 3, 60kDa	0.00062573	0.00112181	185.174	794.466	0.23308	down
BC074966	IFNA4	interferon, alpha 4	0.000625628	0.00112181	863.592	81.4879	10.5978	up
NM_031902	MRPS5	mitochondrial ribosomal protein S5	0.000625616	0.00112181	192.114	1175.54	0.163427	down
XM_931461			0.000624496	0.00112119	2367.91	264.076	8.96677	up
NM_017807	OSGEP	O-sialoglycoprotein endopeptidase	0.000623307	0.00111959	69.9823	458.3	0.1527	down
NM_145653	TCEB3C	transcription elongation factor B polypeptide 3C (elongin A3)	0.000621962	0.0011177	7411.04	367.4	20.1716	up
NM_181872	DMRT2	doublesex and mab-3 related transcription factor 2	0.000620457	0.00111553	434.06	60.2391	7.20563	up
BC010434	SPTB	spectrin, beta, erythrocytic	0.000616755	0.0011094	3552.19	573.121	6.19797	up
XM_935075			0.000616085	0.00110872	9211.61	1467.19	6.27841	up
NM_024578	OCEL1	occludin/ELL domain containing 1	0.000615118	0.00110751	227.107	953.566	0.238166	down
NM_054108	HRASLS5	HRAS-like suppressor family, member 5	0.000614658	0.0011072	499.682	109.512	4.5628	up
BC045801	ANKRD30BL	ankyrin repeat domain 30B-like	0.000614487	0.0011072	1426.25	89.4816	15.939	up
NM_006076	AGFG2	ArfGAP with FG repeats 2	0.000614374	0.0011072	4900.07	771.684	6.34984	up
AK131385	PXK	PX domain containing serine/threonine kinase	0.000614151	0.0011072	153.715	693.596	0.22162	down
BC021730	LYZL1	lysozyme-like 1	0.000613431	0.0011071	553.915	77.6189	7.13634	up
XM_927360			0.000612672	0.00110625	4771.53	640.245	7.45267	up
BC098123	VCX	variable charge, X-linked	0.000612009	0.00110558	1087.99	128.302	8.47989	up
AL713727	WAC	WW domain containing adaptor with coiled-coil	0.000610962	0.00110422	118.59	602.355	0.196877	down
BC063111	GGT6	gamma-glutamyltransferase 6	0.00061064	0.00110416	755.837	113.022	6.68754	up
NM_020999	NEUROG3	neurogenin 3	0.00060856	0.00110093	4124.89	470.694	8.76341	up
XM_931136			0.000607902	0.00110026	1245.91	200.631	6.20999	up
BC041054			0.000606357	0.00109799	3080.76	496.311	6.20731	up
NM_153487	MDGA1	MAM domain containing glycosylphosphatidylinositol anchor 1	0.000606159	0.00109799	3664.43	631.57	5.8021	up
NM_024686	TTLL7	tubulin tyrosine ligase-like family, member 7	0.000605588	0.00109765	1030.48	135.39	7.6112	up
XM_929418			0.00060531	0.00109765	461.248	57.393	8.03666	up
BC012361	DLX3	distal-less homeobox 3	0.000604119	0.00109603	3446.54	422.209	8.16312	up
BC096108	SPRR2A	small proline-rich protein 2A	0.000603161	0.00109482	2308.49	273.174	8.45061	up
XM_929201			0.000603073	0.00109482	5995.67	811.248	7.39068	up
NM_006545	NPRL2	nitrogen permease regulator-like 2 (S. cerevisiae)	0.000602782	0.00109482	174.828	791.452	0.220895	down
NM_003309	TSPYL1	TSPY-like 1	0.000602297	0.00109482	125.477	691.966	0.181335	down
NM_175078	KRT77	keratin 77	0.000601421	0.00109375	1647.24	283.561	5.80912	up
BC093858	LOC150622	hypothetical LOC150622	0.000601167	0.00109375	465.974	62.4016	7.46735	up
NM_005144	HR	hairless homolog (mouse)	0.000599324	0.00109099	5420.66	764.638	7.08918	up
AK056509	DNAH3	dynein, axonemal, heavy chain 3	0.000597783	0.00108871	451.733	67.757	6.66695	up
NM_001013654			0.000597367	0.00108847	13495.8	403.058	33.4836	up
BC030794	C10orf91	chromosome 10 open reading frame 91	0.000597292	0.00108847	1076.2	154.719	6.95585	up
BC007631	PNMA6A	paraneoplastic antigen like 6A	0.00059715	0.00108847	668.54	70.4203	9.49356	up
XM_927182			0.000597027	0.00108847	1923.59	305.978	6.28669	up
XM_932901			0.000596995	0.00108847	10581.3	1414.66	7.47975	up
AK131573	PRM2	protamine 2	0.000594733	0.00108628	1001.64	134.219	7.46267	up
XM_932786			0.000593965	0.0010854	1738.28	235.071	7.39471	up
BC075018	DQX1	DEAQ box RNA-dependent ATPase 1	0.000593219	0.00108456	654.376	127.521	5.13151	up
AK127184	LOC100131129	hypothetical protein LOC100131129	0.000591022	0.00108107	1278.75	181.723	7.03679	up
XM_933760			0.0005901	0.0010799	2818.08	200.759	14.0371	up
NM_001005241	OR4N4	olfactory receptor, family 4, subfamily N, member 4	0.000590055	0.0010799	2183.14	217.117	10.0551	up
BC013396	TTN	titin	0.00058953	0.0010799	7997.37	785.893	10.1762	up
CR456374	GSTT2	glutathione S-transferase theta 2	0.000587436	0.00107659	273.466	57.3134	4.77142	up
NM_152713	STT3A	STT3, subunit of the oligosaccharyltransferase complex, homolog A (S. cerevisiae)	0.000587352	0.00107659	168.516	1001.62	0.168244	down
XM_926992			0.000586818	0.0010765	5089.52	533.325	9.543	up
NM_001005272	OR4A5	olfactory receptor, family 4, subfamily A, member 5	0.000586427	0.0010763	1570.83	105.076	14.9494	up
XM_932346			0.000585617	0.00107533	2633.71	533.602	4.93573	up
XM_928998			0.000585486	0.00107533	1621.23	215.493	7.52338	up
BC004317	NDFIP1	Nedd4 family interacting protein 1	0.000585425	0.00107533	81.7155	434.185	0.188204	down
AK125752	LOC642422	hypothetical LOC642422	0.000584822	0.00107533	2109.9	248.471	8.49154	up
XM_927464			0.000584645	0.00107533	9310.29	421.538	22.0865	up
XM_935128			0.000584102	0.00107516	4081.57	256.859	15.8903	up
XM_929136			0.000583915	0.00107516	3024.94	411.834	7.34505	up
AF357221	DNM1P35	DNM1 pseudogene 35	0.000582884	0.00107396	10614.7	832.703	12.7473	up
AK125938	FAM75D5	FAM75-like protein FLJ46321 pseudogene	0.000582827	0.00107396	1204.82	219.032	5.50068	up
BC041632	MTMR9L	myotubularin related protein 9-like, pseudogene	0.000582809	0.00107396	669.688	114.07	5.87084	up
XM_927832			0.000582636	0.00107396	24933.6	3166.29	7.87469	up
XM_378859			0.000581877	0.00107396	1719.16	265.333	6.47925	up
XM_927928			0.000581729	0.00107396	9346.22	739.878	12.6321	up
NM_138430	ADPRHL1	ADP-ribosylhydrolase like 1	0.000580944	0.00107351	2243.67	438.964	5.11129	up
NM_001013728			0.000580758	0.00107351	1902.62	218.03	8.72642	up
BC108270	LOC100126582	hypothetical LOC100126582	0.000580275	0.00107332	418.453	38.4186	10.8919	up
NM_001305	CLDN4	claudin 4	0.000579198	0.00107186	1447.39	192.684	7.51175	up
NM_057088	KRT3	keratin 3	0.000578749	0.00107155	4815.61	487.137	9.88554	up
XM_934342			0.000578159	0.00107098	5700.04	486.015	11.7281	up
NM_018969	GPR173	G protein-coupled receptor 173	0.000574053	0.00106389	952.74	121.87	7.81766	up
NM_001008223	C1QL4	complement component 1, q subcomponent-like 4	0.000573966	0.00106389	639.384	136.253	4.69262	up
NM_198289	CIDEA	cell death-inducing DFFA-like effector a	0.000573329	0.00106359	232.757	47.3169	4.91911	up
BC101006	POTEB	POTE ankyrin domain family, member B	0.000572603	0.00106277	744.329	82.044	9.07232	up
NM_003059	SLC22A4	solute carrier family 22 (organic cation/ergothioneine transporter), member 4	0.000571705	0.00106162	57.8657	924.08	0.0626197	down
AF052110	CD55	CD55 molecule, decay accelerating factor for complement (Cromer blood group)	0.000571595	0.00106162	417.081	2173.91	0.191857	down
BC111723	FLJ33534	hypothetical LOC285150	0.000570619	0.00106064	893.935	140.124	6.3796	up
NM_032648	FAM167B	family with sequence similarity 167, member B	0.000570429	0.00106064	2909.31	356.162	8.16852	up
M17908	PSG1	pregnancy specific beta-1-glycoprotein 1	0.000569204	0.00105905	4415.26	204.39	21.6021	up
NM_001012421	ANKRD20A2	ankyrin repeat domain 20 family, member A2	0.000568719	0.00105867	1456.8	101.713	14.3227	up
NM_144634	LYZL4	lysozyme-like 4	0.000567465	0.00105685	815.92	152.763	5.3411	up
J02906	CYP2F1	cytochrome P450, family 2, subfamily F, polypeptide 1	0.000567164	0.00105681	1604.64	188.648	8.50601	up
BC002583	TMEM85	transmembrane protein 85	0.000566153	0.00105544	211.787	975.76	0.217048	down
NM_014405	CACNG4	calcium channel, voltage-dependent, gamma subunit 4	0.000565886	0.00105544	1960.45	278.844	7.03063	up
AK128457	LOC100128942	hypothetical LOC100128942	0.00056568	0.00105544	904.452	101.431	8.91695	up
BC063475	CTRL	chymotrypsin-like	0.000565341	0.00105544	267.495	1134.29	0.235827	down
XM_930818			0.000562132	0.00105002	20792.9	1112.62	18.6883	up
XM_930011			0.000561692	0.00104971	722.032	43.6217	16.5521	up
BC033871	TRIM74	tripartite motif-containing 74	0.000559951	0.00104697	973.702	210.141	4.63357	up
XM_932011			0.000559897	0.00104697	1494.03	111.292	13.4245	up
AK126895	LOC100129111	hypothetical LOC100129111	0.000559124	0.00104646	1992.89	267.113	7.46087	up
NM_032298	SYT3	synaptotagmin III	0.000557262	0.00104349	944.117	121.793	7.75181	up
NM_002769	PRSS1	protease, serine, 1 (trypsin 1)	0.000556859	0.00104325	1863.26	96.014	19.4061	up
NM_021180	GRHL3	grainyhead-like 3 (Drosophila)	0.000556466	0.00104303	895.422	105.034	8.52506	up
NM_004155	SERPINB9	serpin peptidase inhibitor, clade B (ovalbumin), member 9	0.000556132	0.00104292	3979.5	662.147	6.01	up
AY358673	ZDHHC11	zinc finger, DHHC-type containing 11	0.000555404	0.00104207	657.847	111.309	5.91008	up
XM_926676			0.000554239	0.0010404	6052.34	675.59	8.95859	up
NM_181599	KRTAP13-1	keratin associated protein 13-1	0.000553343	0.00103923	3116.04	407.494	7.64684	up
BC107123	ETV2	ets variant 2	0.000553132	0.00103923	2343.08	478.534	4.89638	up
AK056520	FLJ31958	hypothetical LOC143153	0.000552754	0.00103916	553.054	59.3533	9.318	up
AK130802			0.000552238	0.0010387	1597.97	195.591	8.16999	up
BC009550	GEMIN8P4	gem (nuclear organelle) associated protein 8 pseudogene 4	0.00055188	0.00103854	207.517	44.0316	4.71291	up
AK127974	LOC339240	keratin pseudogene	0.000551279	0.00103793	1191.6	111.519	10.6852	up
NM_001039463			0.000551223	0.00103793	724.376	71.7164	10.1006	up
NM_015685	SDCBP2	syndecan binding protein (syntenin) 2	0.000551034	0.00103793	750.229	69.8206	10.7451	up
XM_929612	LOC646670	similar to COMM domain containing 4	0.000551027	0.00103793	6841.37	573.568	11.9278	up
NM_004159	PSMB8	proteasome (prosome, macropain) subunit, beta type, 8 (large multifunctional peptidase 7)	0.00054903	0.00103575	778.688	4008.29	0.194269	down
XM_376433			0.000548846	0.00103575	211.208	38.7549	5.44985	up
NM_001525	HCRTR1	hypocretin (orexin) receptor 1	0.000546188	0.00103142	716.344	138.408	5.17561	up
XM_929750			0.00054438	0.00102852	185.77	1386.45	0.133989	down
BC050413	RPL3L	ribosomal protein L3-like	0.000544275	0.00102852	6964.64	887.58	7.84678	up
XM_379897			0.000543769	0.00102838	825.421	96.087	8.59036	up
BC005265	PSMA3	proteasome (prosome, macropain) subunit, alpha type, 3	0.000543705	0.00102838	82.0911	573.996	0.143017	down
BC001691	HCCS	holocytochrome c synthase	0.00054334	0.00102838	125.677	714.062	0.176003	down
XM_928467			0.000541616	0.00102585	776.119	84.4508	9.19019	up
NM_080862	SPSB4	splA/ryanodine receptor domain and SOCS box containing 4	0.000541191	0.00102556	1639.74	123.677	13.2582	up
BC054036	CDA	cytidine deaminase	0.000541139	0.00102556	635.905	5444.41	0.116799	down
XM_376655			0.00054104	0.00102556	409.265	61.2864	6.67792	up
NM_001010978	LDLRAD1	low density lipoprotein receptor class A domain containing 1	0.000541021	0.00102556	1269.01	90.3809	14.0407	up
NM_005926	MFAP1	microfibrillar-associated protein 1	0.000540386	0.00102556	127.97	849.278	0.150681	down
BC008929	RAB2A	RAB2A, member RAS oncogene family	0.000538519	0.00102305	247.985	1576.72	0.157278	down
BC011986	TAF12	TAF12 RNA polymerase II, TATA box binding protein (TBP)-associated factor, 20kDa	0.000538242	0.00102304	229.538	1353.83	0.169548	down
NM_182509	ISM2	isthmin 2 homolog (zebrafish)	0.000538212	0.00102304	574.552	94.1459	6.10278	up
BC032532	MLLT10	myeloid/lymphoid or mixed-lineage leukemia (trithorax homolog, Drosophila); translocated to, 10	0.000538173	0.00102304	96.6403	797.83	0.121129	down
BC000137	CDT1	chromatin licensing and DNA replication factor 1	0.000536509	0.00102128	1400.4	250.8	5.58373	up
BC062375	ARTN	artemin	0.000535447	0.00101977	498.876	98.2391	5.07818	up
NM_153233			0.00053391	0.00101735	585.414	129.881	4.50732	up
XM_930015			0.000533221	0.00101655	29045.4	2930.65	9.9109	up
NM_001017998	GNG10	guanine nucleotide binding protein (G protein), gamma 10	0.00053254	0.00101577	83.5817	695.921	0.120102	down
NM_001879	MASP1	mannan-binding lectin serine peptidase 1 (C4/C2 activating component of Ra-reactive factor)	0.000531692	0.00101466	424.549	78.8621	5.38344	up
XM_928661			0.000530432	0.00101276	1390.57	153.494	9.05944	up
XM_931475			0.000529629	0.00101174	2846.89	390.19	7.29616	up
NM_001025072	C3orf17	chromosome 3 open reading frame 17	0.000528345	0.0010098	5332.23	774.025	6.88896	up
BC014139	ALPPL2	alkaline phosphatase, placental-like 2	0.00052822	0.0010098	1925.35	220.007	8.75127	up
AK128606	VWA3A	von Willebrand factor A domain containing 3A	0.000527757	0.00100969	5069.56	630.407	8.04172	up
XM_497491			0.000527369	0.00100946	2162.06	352.102	6.14044	up
NM_133625	SYN2	synapsin II	0.00052707	0.0010094	838.562	106.513	7.87289	up
NM_032509	MAK16	MAK16 homolog (S. cerevisiae)	0.000526464	0.00100875	54.7142	299.574	0.18264	down
NM_005440	RND2	Rho family GTPase 2	0.000526425	0.00100875	586.848	64.7637	9.06137	up
AK055441	OSGEPL1	O-sialoglycoprotein endopeptidase-like 1	0.00052587	0.00100863	6084.49	797.979	7.62488	up
XM_930148			0.000525834	0.00100863	3570.99	162.922	21.9184	up
XM_088686			0.000525557	0.00100863	840.627	155.954	5.39021	up
AK131442	DDX55	DEAD (Asp-Glu-Ala-Asp) box polypeptide 55	0.000524837	0.00100818	87.5693	496.901	0.176231	down
BC042812	FAM182B	family with sequence similarity 182, member B	0.000524749	0.00100818	1555.9	128.66	12.0931	up
NM_005411	SFTPA1	surfactant protein A1	0.000524615	0.00100818	433.43	66.7564	6.49271	up
NM_021148	ZNF273	zinc finger protein 273	0.000524487	0.00100818	35273	6229.17	5.66255	up
NM_138612	HAS3	hyaluronan synthase 3	0.000523648	0.00100794	195.871	1022.82	0.1915	down
NM_178507	OAF	OAF homolog (Drosophila)	0.000523033	0.00100726	271.422	1571.99	0.172661	down
XM_929716			0.000522919	0.00100726	743.701	80.1572	9.27803	up
XM_927634			0.000522764	0.00100726	498.717	64.9752	7.67549	up
XM_497100			0.000522388	0.00100726	1174.49	166.28	7.06335	up
AK124580	MEG3	maternally expressed 3 (non-protein coding)	0.00052231	0.00100726	425.583	50.1832	8.48058	up
AK128680	HMCN2	hemicentin 2	0.000522033	0.00100726	2247.71	412.81	5.44491	up
AK128032	LOC100128184	hypothetical protein LOC100128184	0.000521835	0.00100726	975.012	114.704	8.50024	up
NM_006400	DCTN2	dynactin 2 (p50)	0.00051947	0.00100397	116.294	676.526	0.171898	down
AY461805	KLK5	kallikrein-related peptidase 5	0.000518808	0.0010032	3072.3	459.995	6.67898	up
BC002931	CNOT10	CCR4-NOT transcription complex, subunit 10	0.000517978	0.00100211	128.489	806.194	0.159378	down
XM_934251			0.000517811	0.00100211	2467.94	554.714	4.44904	up
XM_374852			0.000515998	0.000999302	24551.4	839.738	29.2369	up
NM_005643	TAF11	TAF11 RNA polymerase II, TATA box binding protein (TBP)-associated factor, 28kDa	0.000515035	0.000997947	144.344	864.424	0.166982	down
XM_932472			0.000514685	0.000997778	1360.37	140.839	9.65902	up
NM_013938	OR10H3	olfactory receptor, family 10, subfamily H, member 3	0.000514542	0.000997778	2063.85	206.218	10.0081	up
BC042179	FITM1	fat storage-inducing transmembrane protein 1	0.000514045	0.000997559	6197.18	752.779	8.23241	up
XM_926990			0.000513177	0.000996384	5160.88	419.483	12.3029	up
XM_929932			0.000511502	0.000993641	4139.04	838.444	4.93657	up
NM_001017524	SIRT3	sirtuin 3	0.000510999	0.000993172	792.625	149.952	5.28585	up
XM_084672			0.000510476	0.000992665	1213.31	104.514	11.609	up
BC092498	DACT2	dapper, antagonist of beta-catenin, homolog 2 (Xenopus laevis)	0.00050909	0.000990479	406.966	88.8383	4.58098	up
NM_152460	C17orf77	chromosome 17 open reading frame 77	0.000508853	0.000990479	2146.09	188.569	11.3809	up
NM_170752			0.000508596	0.000990479	1456.66	204.885	7.10964	up
NM_032090	PCDHGA10	protocadherin gamma subfamily A, 10	0.000508397	0.000990479	600.755	60.3558	9.95357	up
NM_012296	GAB2	GRB2-associated binding protein 2	0.000507323	0.00098907	215.522	1183.54	0.182099	down
XM_934004			0.00050718	0.00098907	2657.08	272.259	9.75939	up
NM_006395	ATG7	ATG7 autophagy related 7 homolog (S. cerevisiae)	0.000506315	0.000988123	111.044	549.502	0.202081	down
NM_201428	RTN3	reticulon 3	0.000506315	0.000988123	111.282	746.295	0.149112	down
XM_497044			0.000505713	0.000987966	7884.82	510.017	15.4599	up
NM_001001917	OR56A1	olfactory receptor, family 56, subfamily A, member 1	0.000504403	0.000985914	1469.17	181.322	8.10253	up
XM_934143			0.000503784	0.000985212	5893.91	107.028	55.0689	up
AK127032			0.000503292	0.000984759	2327.8	326.323	7.13342	up
NM_032374	C14orf153	chromosome 14 open reading frame 153	0.000502183	0.000983096	990.374	117.905	8.39975	up
BC105083	SPRR1A	small proline-rich protein 1A	0.000501407	0.000982083	6959.01	724.061	9.61108	up
NM_002565	P2RY4	pyrimidinergic receptor P2Y, G-protein coupled, 4	0.000500909	0.000981615	1683.86	193.304	8.71096	up
NM_001004751	OR51D1	olfactory receptor, family 51, subfamily D, member 1	0.000499794	0.000979939	1327.16	204.772	6.48113	up
BC000180	KRT18	keratin 18	0.000499558	0.000979939	863.408	115.172	7.49669	up
BC010897	PAGE4	P antigen family, member 4 (prostate associated)	0.000498131	0.000977689	384.067	49.3565	7.78149	up
XM_497386			0.000498001	0.000977689	2834.99	573.069	4.94703	up
NM_153343	ENPP6	ectonucleotide pyrophosphatase/phosphodiesterase 6	0.00049789	0.000977689	558.894	94.4132	5.91966	up
XM_927938			0.000496166	0.000975347	744.672	55.0532	13.5264	up
BC101610	THEM5	thioesterase superfamily member 5	0.000495716	0.000974967	701.122	119.522	5.86607	up
XM_929913			0.000495628	0.000974967	1547.88	85.5472	18.0939	up
NM_019016	KRT24	keratin 24	0.000495022	0.000974615	783.606	129.428	6.05437	up
XM_929409			0.000493337	0.000971803	4481.56	340.485	13.1623	up
AK094743	LOC390414	hypothetical LOC390414	0.000492941	0.000971527	14566.2	1728.19	8.4286	up
AK093210	LOC254028	hypothetical LOC254028	0.000491539	0.000969268	944.947	68.3458	13.826	up
XM_370975			0.000491463	0.000969268	6388.66	325.172	19.647	up
NM_004997	MYBPH	myosin binding protein H	0.000491291	0.000969268	733.798	83.8004	8.75649	up
BC093661	C14orf177	chromosome 14 open reading frame 177	0.000490581	0.000968891	599.703	52.1827	11.4924	up
NM_001010898	SLC6A17	solute carrier family 6, member 17	0.00049024	0.000968722	387.714	67.8837	5.71144	up
CR611838	LRRFIP2	leucine rich repeat (in FLII) interacting protein 2	0.000489542	0.000967848	52.052	204.491	0.254544	down
NM_001035005	C18orf32	chromosome 18 open reading frame 32	0.000489488	0.000967848	79.4615	378.483	0.209947	down
NM_001037171	ACOT9	acyl-CoA thioesterase 9	0.000489295	0.000967848	100.683	938.108	0.107326	down
AL834515	KLHL29	kelch-like 29 (Drosophila)	0.000487006	0.000964343	1419.62	148.32	9.57135	up
NM_182971	COX8C	cytochrome c oxidase subunit 8C	0.000483322	0.000957548	1978.88	280.322	7.05934	up
XM_932234			0.000482806	0.000957026	2215.71	377.233	5.8736	up
XM_930995			0.000482584	0.000957026	291.746	41.2308	7.07592	up
BC074832	C5orf20	chromosome 5 open reading frame 20	0.00048134	0.000955119	1137.11	133.94	8.48964	up
NM_022462	HIF3A	hypoxia inducible factor 3, alpha subunit	0.000480948	0.000954842	2061.72	372.682	5.53211	up
BC106945	MASP1	mannan-binding lectin serine peptidase 1 (C4/C2 activating component of Ra-reactive factor)	0.000480922	0.000954842	2317.62	330.748	7.00721	up
BC032577	ZFP82	zinc finger protein 82 homolog (mouse)	0.000480875	0.000954842	370.239	60.418	6.12796	up
XM_933123			0.000480728	0.000954842	1198.48	145.936	8.21238	up
BC047310	FAM71F2	family with sequence similarity 71, member F2	0.000480608	0.000954842	2590.57	406.89	6.36676	up
NM_032849	C13orf33	chromosome 13 open reading frame 33	0.000479647	0.000954759	1111.28	120.399	9.23003	up
NM_001038493	DLX1	distal-less homeobox 1	0.000479399	0.000954759	1009.78	71.537	14.1155	up
BC112104	RHO	rhodopsin	0.000477463	0.000951411	887.727	102.263	8.68081	up
AK091426	GALNTL1	UDP-N-acetyl-alpha-D-galactosamine:polypeptide N-acetylgalactosaminyltransferase-like 1	0.000475597	0.000948191	1174.63	104.777	11.2108	up
AK127934	LOC100129060	hypothetical LOC100129060	0.000474303	0.000946109	1084.11	192.113	5.6431	up
AJ421515	CRTAC1	cartilage acidic protein 1	0.000473564	0.000945132	593.343	123.88	4.78965	up
XM_928878			0.000472547	0.000943601	1014.55	117.005	8.67101	up
NM_002181	IHH	Indian hedgehog	0.000470926	0.000940859	652.294	80.9687	8.05613	up
NM_000298	PKLR	pyruvate kinase, liver and RBC	0.000470424	0.000940352	910.839	157.862	5.76985	up
AK126764			0.000467816	0.000935632	798.443	150.164	5.31712	up
CR592461	CDC123	cell division cycle 123 homolog (S. cerevisiae)	0.000467492	0.000935478	141.887	963.188	0.14731	down
XM_926459			0.000467276	0.000935478	388.261	61.3385	6.32982	up
XM_925924			0.000467083	0.000935478	1463.07	214.832	6.81028	up
BC061592	TMEM81	transmembrane protein 81	0.000466767	0.000935478	7165.91	971.465	7.37639	up
NM_016541	GNG13	guanine nucleotide binding protein (G protein), gamma 13	0.000466393	0.000935254	18477.2	1305.07	14.1579	up
NM_012142	CCNDBP1	cyclin D-type binding-protein 1	0.00046585	0.00093466	72.2228	498.748	0.144808	down
BC007067	NSL1	NSL1, MIND kinetochore complex component, homolog (S. cerevisiae)	0.000465257	0.000933964	71.1863	441.245	0.161331	down
XM_925945			0.000465218	0.000933964	4221.16	384.232	10.986	up
XM_063123			0.000463697	0.000931819	472.703	86.9118	5.43888	up
AB209387	ZNF589	zinc finger protein 589	0.000463346	0.000931608	7423.41	1306.89	5.6802	up
NM_178168	OR10A5	olfactory receptor, family 10, subfamily A, member 5	0.000462575	0.000930551	614.917	71.8	8.56431	up
NM_182579	C1orf157	chromosome 1 open reading frame 157	0.000462462	0.000930551	951.696	92.2841	10.3127	up
NM_017559	FNDC8	fibronectin type III domain containing 8	0.000462332	0.000930551	1113.63	265.618	4.1926	up
NM_025217	ULBP2	UL16 binding protein 2	0.000461846	0.000930551	379.88	55.1618	6.88664	up
XM_926263			0.000461789	0.000930551	15250.4	1429.89	10.6654	up
NM_001039892			0.000461269	0.000930393	1067.63	92.7713	11.5082	up
NM_001034061			0.000461159	0.000930393	1582.74	298.544	5.30151	up
NM_199206	TCL1B	T-cell leukemia/lymphoma 1B	0.000460882	0.000930393	472.394	76.9631	6.13793	up
NM_000075	CDK4	cyclin-dependent kinase 4	0.000460503	0.000930334	123.346	800.493	0.154087	down
NM_173613			0.000460136	0.000930089	3316.39	380.074	8.72565	up
NM_000710	BDKRB1	bradykinin receptor B1	0.00045994	0.000930089	1029.4	134.833	7.63466	up
AK126967	ASPSCR1	alveolar soft part sarcoma chromosome region, candidate 1	0.000459645	0.000930089	4029.11	916.723	4.39512	up
NM_000126	ETFA	electron-transfer-flavoprotein, alpha polypeptide	0.000458709	0.00092869	81.5321	618.228	0.13188	down
BC051379	FAM178B	family with sequence similarity 178, member B	0.000458485	0.00092869	852.103	126.508	6.73554	up
BC101831	IL1F8	interleukin 1 family, member 8 (eta)	0.000458242	0.00092869	759.295	107.609	7.05606	up
BC101243	LOC149134	hypothetical LOC149134	0.000457906	0.000928552	265.017	39.6528	6.68344	up
NM_004185	WNT2B	wingless-type MMTV integration site family, member 2B	0.000456917	0.000927043	872.715	121.019	7.21138	up
XM_373080			0.000455016	0.00092368	588.178	72.0077	8.16827	up
AL832139	A2ML1	alpha-2-macroglobulin-like 1	0.000454836	0.00092368	707.337	70.6896	10.0062	up
NM_002717	PPP2R2A	protein phosphatase 2, regulatory subunit B, alpha	0.000454482	0.000923585	107.543	602.619	0.178459	down
NM_058173	MUCL1	mucin-like 1	0.000454234	0.000923577	2172.38	219.364	9.90307	up
NM_022055	KCNK12	potassium channel, subfamily K, member 12	0.000453853	0.000923297	1191.15	137.789	8.64476	up
XM_930049			0.000453678	0.000923297	5228.21	309.318	16.9024	up
NM_018656	SLC35E3	solute carrier family 35, member E3	0.000453195	0.000922949	185.688	1027.85	0.180656	down
BC042137	XRCC2	X-ray repair complementing defective repair in Chinese hamster cells 2	0.000453033	0.000922949	2282.29	96.5146	23.6471	up
NM_001005270	OR4C12	olfactory receptor, family 4, subfamily C, member 12	0.000452349	0.000922217	1386.96	91.5663	15.147	up
AK126791	LOC100132850	hypothetical LOC100132850	0.000451717	0.000921425	391.022	74.1631	5.27246	up
NM_031894	FTHL17	ferritin, heavy polypeptide-like 17	0.000450593	0.000919628	1068.02	184.671	5.78336	up
NM_006441	MTHFS	5,10-methenyltetrahydrofolate synthetase (5-formyltetrahydrofolate cyclo-ligase)	0.000450571	0.000919628	129.646	866.445	0.14963	down
XM_929146			0.000450408	0.000919628	27598.1	858.939	32.1305	up
NM_173506	LYPD4	LY6/PLAUR domain containing 4	0.000449638	0.000919164	4757.7	611.128	7.78512	up
NM_001472	GAGE2C	G antigen 2C	0.000448449	0.000917227	4634.32	372.053	12.4561	up
AK126981			0.000448418	0.000917227	1265.1	82.0905	15.411	up
AK126997	LOC100130430	hypothetical LOC100130430	0.000447101	0.000915458	1122.17	243.743	4.6039	up
NM_174961			0.000446983	0.000915458	2751.69	117.347	23.4491	up
XM_927050			0.000446833	0.000915458	3099.02	169.902	18.24	up
NM_014208	DSPP	dentin sialophosphoprotein	0.000446763	0.000915458	1967.29	117.822	16.6971	up
BC028735	LOC401431	hypothetical LOC401431	0.000446183	0.000915458	461.5	70.9803	6.50181	up
XM_926830			0.000445691	0.000915043	1174.99	149.669	7.8506	up
NM_018687	LOC55908	hepatocellular carcinoma-associated gene TD26	0.000445035	0.00091419	1320.5	281.331	4.69377	up
XM_497554			0.000444668	0.000913932	1060.93	128.657	8.24619	up
NM_001013637	LOC388022	hypothetical LOC388022	0.000444025	0.000913106	984.506	120.571	8.16537	up
AF275684	PPP1R2P1	protein phosphatase 1, regulatory (inhibitor) subunit 2 pseudogene 1	0.000443903	0.000913106	559.842	108.642	5.15311	up
AF465821	FAM71B	family with sequence similarity 71, member B	0.000443854	0.000913106	1225.21	172.705	7.09422	up
NM_000361	THBD	thrombomodulin	0.000440429	0.000907188	762.446	113.588	6.71235	up
NM_000521	HEXB	hexosaminidase B (beta polypeptide)	0.000439927	0.000906646	148.222	816.043	0.181636	down
BC000651	SLC1A7	solute carrier family 1 (glutamate transporter), member 7	0.000439836	0.000906646	558.891	124.131	4.50244	up
NM_153714	C10orf67	chromosome 10 open reading frame 67	0.000438651	0.000905001	475.616	62.9305	7.55779	up
NM_005209	CRYBA2	crystallin, beta A2	0.000437308	0.000902721	528.143	73.0148	7.23337	up
XM_931360			0.000437219	0.000902721	2006.81	75.8752	26.4488	up
NM_194319			0.000437007	0.000902721	664.892	122.434	5.4306	up
NM_002799	PSMB7	proteasome (prosome, macropain) subunit, beta type, 7	0.000436674	0.000902721	139.352	1165.1	0.119606	down
DQ099387	MED27	mediator complex subunit 27	0.000436043	0.000902076	115.41	876.383	0.131689	down
NM_001013736	FAM47C	family with sequence similarity 47, member C	0.000435511	0.000901466	2703.29	205.156	13.1767	up
NM_001706	BCL6	B-cell CLL/lymphoma 6	0.000434091	0.00089902	101.121	690.357	0.146477	down
BC111725	FLJ43826	FLJ43826 protein	0.000433268	0.000897806	797.655	161.635	4.93493	up
BC042510	CEL	carboxyl ester lipase (bile salt-stimulated lipase)	0.000432897	0.000897528	7012.34	807.17	8.68757	up
NM_005251	FOXC2	forkhead box C2 (MFH-1, mesenchyme forkhead 1)	0.000432589	0.000897379	9986.66	1185.59	8.42338	up
BC108717	CCDC28A	coiled-coil domain containing 28A	0.000432219	0.000897103	97.1414	774.012	0.125504	down
BC073975	C6orf136	chromosome 6 open reading frame 136	0.000431676	0.000896466	334.043	2352.99	0.141965	down
BC002907	TMEM160	transmembrane protein 160	0.00043146	0.000896466	7036.03	934.842	7.52643	up
BC101541	MMP26	matrix metallopeptidase 26	0.000430801	0.00089563	429.835	67.3689	6.38031	up
BC112081	PCDHGC5	protocadherin gamma subfamily C, 5	0.000430516	0.00089553	949.794	157.142	6.04419	up
NM_005664	MKRN3	makorin ring finger protein 3	0.00042973	0.000894386	633.879	73.7829	8.59113	up
AK092544	LOC100131581	hypothetical LOC100131581	0.000429354	0.000894095	1680.62	103.006	16.3158	up
NM_004824	CDYL	chromodomain protein, Y-like	0.00042933	0.000894095	856.598	106.461	8.04612	up
XM_926695			0.000429073	0.000894095	10005.5	299.391	33.4197	up
XM_209554			0.000428801	0.000894095	452.558	68.7818	6.57963	up
NM_001003801	SMARCD3	SWI/SNF related, matrix associated, actin dependent regulator of chromatin, subfamily d, member 3	0.000428736	0.000894095	662.74	3629.07	0.18262	down
BC093869	CACNG7	calcium channel, voltage-dependent, gamma subunit 7	0.000428704	0.000894095	2640.38	443.203	5.9575	up
XM_926619			0.000428116	0.000894095	781.999	95.2525	8.20974	up
BC098273	TBC1D29	TBC1 domain family, member 29	0.000427874	0.000894095	1331.57	138.692	9.60096	up
NM_080870	DPCR1	diffuse panbronchiolitis critical region 1	0.000427065	0.000893255	2737.04	356.207	7.68385	up
NM_138473	SP1	Sp1 transcription factor	0.000426443	0.000892446	214.148	1732.17	0.12363	down
BX648076	SBSN	suprabasin	0.000426189	0.000892407	3452.88	277.62	12.4374	up
BC104448	C11orf72	chromosome 11 open reading frame 72	0.00042597	0.000892407	4144.29	448.974	9.23058	up
M96956	TDGF3	teratocarcinoma-derived growth factor 3, pseudogene	0.00042577	0.000892407	1106.33	175.848	6.29139	up
XM_497367			0.000425391	0.000892215	8132.41	1067.51	7.61814	up
NM_017703	FBXL12	F-box and leucine-rich repeat protein 12	0.000425115	0.000892129	85.8307	573.023	0.149786	down
XM_930501			0.000424979	0.000892129	1336.71	121.984	10.9581	up
XM_927170			0.000423395	0.000889506	9690.2	784.951	12.345	up
NM_173660	DOK7	docking protein 7	0.000422565	0.000888253	1078.47	133.871	8.05604	up
AK131533	C9orf96	chromosome 9 open reading frame 96	0.000421947	0.000887446	14995.7	1905.97	7.86777	up
BC003673	PRM1	protamine 1	0.000421245	0.000886462	400.281	74.2692	5.3896	up
NM_032053	PCDHGA4	protocadherin gamma subfamily A, 4	0.000421094	0.000886462	774.847	167.665	4.62141	up
BC108675	FUT3	fucosyltransferase 3 (galactoside 3(4)-L-fucosyltransferase, Lewis blood group)	0.000420038	0.000884904	1104.04	187.699	5.88194	up
BC015233	DPM2	dolichyl-phosphate mannosyltransferase polypeptide 2, regulatory subunit	0.00041951	0.000884284	324.907	2039.04	0.159343	down
NM_007264	GPR182	G protein-coupled receptor 182	0.000419295	0.000884284	1295.13	173.31	7.47289	up
NM_003712	PPAP2C	phosphatidic acid phosphatase type 2C	0.000419272	0.000884284	265.727	47.2102	5.62858	up
BC015006	CABP1	calcium binding protein 1	0.000418271	0.000883147	1326.43	86.0377	15.4168	up
NM_000748	CHRNB2	cholinergic receptor, nicotinic, beta 2 (neuronal)	0.000418149	0.000883147	547.553	124.722	4.39018	up
XM_930712			0.000417877	0.000883147	1393.05	158.344	8.79764	up
NM_214677			0.000417457	0.000882903	683.234	97.8003	6.98601	up
XM_930584			0.000417213	0.00088288	3871.57	387.395	9.99387	up
XM_933896			0.000417053	0.00088288	1971.87	229.041	8.60923	up
XM_925813			0.000416556	0.000882475	1059.24	170.354	6.21788	up
XM_931342			0.000415712	0.000881179	996.652	79.348	12.5605	up
NM_001009932	DNASE1L1	deoxyribonuclease I-like 1	0.000415669	0.000881179	475.005	3315.37	0.143274	down
XM_933470			0.000414918	0.000880481	1208.52	221.118	5.46551	up
XM_927579			0.000414307	0.000879678	3638.33	442.241	8.22702	up
NM_174873	P2RX2	purinergic receptor P2X, ligand-gated ion channel, 2	0.000414269	0.000879678	573.3	112.903	5.07783	up
AK124214	FLJ42220	FLJ42220 protein	0.000414033	0.000879678	2233.44	201.646	11.076	up
NM_031491	RBP5	retinol binding protein 5, cellular	0.000413985	0.000879678	1917.2	295.572	6.48642	up
XM_930644			0.000413964	0.000879678	3794.04	388.288	9.77121	up
NM_015510	DHRS7B	dehydrogenase/reductase (SDR family) member 7B	0.000411712	0.000876623	163.225	1193.35	0.136779	down
BC110367	C15orf39	chromosome 15 open reading frame 39	0.000410326	0.000874162	199.291	1489.42	0.133804	down
XM_927774			0.000409737	0.000873398	489.491	41.8833	11.687	up
NM_001014291	SPRR2G	small proline-rich protein 2G	0.000409649	0.000873398	2536.14	399.206	6.35295	up
XM_928574			0.000408824	0.000872434	4954.08	159.867	30.9888	up
NM_033510	DISP2	dispatched homolog 2 (Drosophila)	0.000408718	0.000872434	488.478	75.6602	6.45621	up
NM_016524	SYT17	synaptotagmin XVII	0.00040816	0.000871999	8267.8	862.625	9.58448	up
NM_014660	PHF14	PHD finger protein 14	0.000407423	0.000870916	1210.09	199.012	6.08048	up
NM_001013708			0.000406228	0.00086885	2429.38	397.888	6.10569	up
NM_020426	LYZL6	lysozyme-like 6	0.000406175	0.00086885	688.955	94.123	7.31973	up
NM_001007279	RASL10A	RAS-like, family 10, member A	0.00040552	0.000868317	876.715	96.3573	9.09859	up
XM_211040	LOC283440	similar to hCG2045487	0.000404856	0.000867385	5283.16	611.148	8.64464	up
XM_929349			0.000404492	0.000867096	762.869	87.4849	8.72001	up
NM_001002905	OR8G1	olfactory receptor, family 8, subfamily G, member 1	0.000404449	0.000867096	4467.65	540.855	8.26035	up
XM_929626			0.000403543	0.00086604	466.531	61.9646	7.52899	up
NM_001001658	OR9A2	olfactory receptor, family 9, subfamily A, member 2	0.000403476	0.00086604	515.65	56.9398	9.05606	up
NM_001012416	KRTAP5-6	keratin associated protein 5-6	0.000402826	0.000865483	1551.75	153.866	10.0851	up
BC066884	HIST1H3I	histone cluster 1, H3i	0.000402796	0.000865483	686.191	136.822	5.01521	up
BC035621	FAM186B	family with sequence similarity 186, member B	0.000402357	0.000865455	1229.66	146.922	8.36949	up
NM_138417	KTI12	KTI12 homolog, chromatin associated (S. cerevisiae)	0.00040173	0.000864597	102.475	547.559	0.187148	down
BC008863	POLR1C	polymerase (RNA) I polypeptide C, 30kDa	0.000401605	0.000864597	223.476	1710.63	0.130639	down
XM_375590			0.000400975	0.000863953	3089.49	192.995	16.0082	up
NM_001013735	FOXB2	forkhead box B2	0.000400323	0.000863041	1535.92	159.772	9.61317	up
XM_928317			0.000400143	0.000863041	343.746	37.3563	9.20182	up
NM_017830	OCIAD1	OCIA domain containing 1	0.000400091	0.000863041	77.4498	389.009	0.199095	down
XM_928551			0.000399503	0.000862744	480.121	61.141	7.85269	up
BC026081	ZNF585A	zinc finger protein 585A	0.000399477	0.000862744	992.449	88.4104	11.2255	up
XM_932904			0.00039898	0.000862597	984.435	160.357	6.13904	up
NM_013939	OR10H2	olfactory receptor, family 10, subfamily H, member 2	0.000398428	0.000861896	1901.46	202.693	9.38098	up
XM_929046			0.000397776	0.000860977	860.329	186.977	4.60124	up
NM_003382	VIPR2	vasoactive intestinal peptide receptor 2	0.000397366	0.000860581	538.622	128.554	4.18985	up
NM_198545	C1orf187	chromosome 1 open reading frame 187	0.000397028	0.00086034	388.173	63.2444	6.13766	up
NM_001002841	MYL4	myosin, light chain 4, alkali; atrial, embryonic	0.000396398	0.000859467	172.717	1294.09	0.133466	down
BC063487	TM6SF1	transmembrane 6 superfamily member 1	0.000396378	0.000859467	124.152	1003.14	0.123763	down
XM_497517			0.000395895	0.00085936	4473.17	367.774	12.1628	up
[truncated: 1,743 more rows]
